# Supplementary material for: New diagnostic SNP molecular markers for the Mytilus species complex
Source: PLoS One. 2018 Jul 12;13(7):e0200654. doi: 10.1371/journal.pone.0200654 (PMC6042762; doi:10.1371/journal.pone.0200654)
Supplement: S1 Table — Details each sample used: sample ID, library number, Me15/16 Genotype, RAD barcode (P1 adapter), RAD barcode (P1 adapter), number of raw reads (paired-ended) and number of RAD-tags. (CSV) [file pone.0200654.s001.csv]

#Individual_ID	IOA_sample_ID	SRA_BioSample_ID	taxon_id	organism_name	collection_country	bacode1	barcode2	Library	Read number	Unique Stacks	Polymorphic Loci	SNPs Found
BP_01	SLO1	ERS541197	29158	Mytilus galloprovincialis	Slovenia	TGCAACA	TAGCA	L1	16042582	294042	41203	64040
BP_02	SLO2	ERS541198	29158	Mytilus galloprovincialis	Slovenia	CGTATCA	TAGCA	L1	10441048	234102	36249	59572
BP_03	SLO4	ERS541199	29158	Mytilus galloprovincialis	Slovenia	TCTCTCA	TAGCA	L1	12015974	260588	39946	64330
BP_04	SLO5	ERS541202	29158	Mytilus galloprovincialis	Slovenia	GCATT	AGCTGA	L2	12773582	307442	39862	61196
BP_05	SLO8	ERS541203	29158	Mytilus galloprovincialis	Slovenia	ACGTA	AGCTGA	L2	12272316	301665	39722	61474
BP_06	SLO9	ERS541204	29158	Mytilus galloprovincialis	Slovenia	AGAGT	AGCTGA	L2	10384328	292548	40401	63513
BP_07	SLO12	ERS541205	29158	Mytilus galloprovincialis	Slovenia	ATGCT	AGCTGA	L2	13458724	301090	39197	59987
BP_08	SLO13	ERS541217	29158	Mytilus galloprovincialis	Slovenia	TGCAACA	AGTCA	L3	12227282	258468	38519	61378
BP_09	SLO14	ERS541218	29158	Mytilus galloprovincialis	Slovenia	CGTATCA	AGTCA	L3	11887792	257836	38551	61425
BP_10	SLO15	ERS541219	29158	Mytilus galloprovincialis	Slovenia	TCTCTCA	AGTCA	L3	10217122	229886	35448	57704
BP_11	SLO18	ERS541220	29158	Mytilus galloprovincialis	Slovenia	ACACGCA	AGTCA	L3	11720796	253482	38364	61764
BP_12	SLO20	ERS541222	29158	Mytilus galloprovincialis	Slovenia	ATCGA	TACGTC	L4	11042484	294835	39136	60612
BP_13	SLO21	ERS541223	29158	Mytilus galloprovincialis	Slovenia	TCGAG	TACGTC	L4	10952184	303760	41214	64083
BP_14	SLO24	ERS541224	29158	Mytilus galloprovincialis	Slovenia	AGAGT	TACGTC	L4	8451476	268664	38003	61270
BP_15	SLO26	ERS541225	29158	Mytilus galloprovincialis	Slovenia	ATGCT	TACGTC	L4	10505864	300134	41355	64800
LR_01	LR12	ERS541192	6550	Mytilus edulis	Scotland	TCAGA	TAGCA	L1	8337380	250882	36349	59946
LR_02	LR13	ERS541193	6550	Mytilus edulis	Scotland	GATCG	TAGCA	L1	14011708	307972	38722	61183
LR_03	LR14	ERS541207	6550	Mytilus edulis	Scotland	TGCAACA	AGCTGA	L2	10780982	244153	38631	64225
LR_04	LR18	ERS541208	6550	Mytilus edulis	Scotland	CGTATCA	AGCTGA	L2	11542034	251484	37880	61757
LR_05	LR20	ERS541209	6550	Mytilus edulis	Scotland	CTCTTCA	AGCTGA	L2	8860400	202519	34542	59351
LR_06	LR22	ERS541212	6550	Mytilus edulis	Scotland	TCAGA	AGTCA	L3	8118634	258430	37614	62866
LR_07	LR23	ERS541213	6550	Mytilus edulis	Scotland	GATCG	AGTCA	L3	12149284	296590	39867	62829
LR_08	LR27	ERS541214	6550	Mytilus edulis	Scotland	CATGA	AGTCA	L3	12061904	297764	39413	61726
LR_09	LR30	ERS541227	6550	Mytilus edulis	Scotland	GTACACA	TACGTC	L4	9217680	212925	34234	57120
LR_10	LR33	ERS541228	6550	Mytilus edulis	Scotland	CTCTTCA	TACGTC	L4	8958606	208759	35004	59166
PC_01	PC1	ERS541200	6551	Mytilus trossulus	USA	GTACACA	TAGCA	L1	1118154	5459	1455	2681
PC_02	PC4	ERS541201	6551	Mytilus trossulus	USA	CTCTTCA	TAGCA	L1	8571316	187292	29538	50000
PC_03	PC5	ERS541206	6551	Mytilus trossulus	USA	GACTA	AGCTGA	L2	2573240	59773	9136	17389
PC_04	PC6	ERS541221	6551	Mytilus trossulus	USA	GCTAACA	AGTCA	L3	13481838	268765	36557	59150
PC_05	PC7	ERS541226	6551	Mytilus trossulus	USA	GACTA	TACGTC	L4	3293696	96006	14923	27595
RB_01	RB06	ERS541194	6550	Mytilus edulis	Scotland	CATGA	TAGCA	L1	1405474	18220	2941	5466
RB_02	RB08	ERS541195	6550	Mytilus edulis	Scotland	ATCGA	TAGCA	L1	12314334	292175	39296	61742
RB_03	RB13	ERS541196	6550	Mytilus edulis	Scotland	TCGAG	TAGCA	L1	15656894	313406	41453	64099
RB_04	RB17	ERS541210	6550	Mytilus edulis	Scotland	ACACGCA	AGCTGA	L2	6549402	138934	25834	46155
RB_05	RB20	ERS541211	6550	Mytilus edulis	Scotland	GCTAACA	AGCTGA	L2	14351200	271840	39526	63050
RB_06	RB21	ERS541215	6550	Mytilus edulis	Scotland	GCATT	AGTCA	L3	7854564	250194	36773	61630
RB_07	RB22	ERS541216	6550	Mytilus edulis	Scotland	ACGTA	AGTCA	L3	12790126	294965	39396	61463
RB_08	RB23	ERS541229	6550	Mytilus edulis	Scotland	TGCAACA	TACGTC	L4	11832912	255841	38252	61834
RB_09	RB26	ERS541230	6550	Mytilus edulis	Scotland	ACACGCA	TACGTC	L4	8856064	201064	33951	57600
RB_10	RB27	ERS541231	6550	Mytilus edulis	Scotland	GCTAACA	TACGTC	L4	14295638	279931	40329	63906
