# Supplementary material for: New diagnostic SNP molecular markers for the Mytilus species complex
Source: PLoS One. 2018 Jul 12;13(7):e0200654. doi: 10.1371/journal.pone.0200654 (PMC6042762; doi:10.1371/journal.pone.0200654)
Supplement: S3 Table — Genotypes results for Me15/16 preliminary assay for all 278 samples, summarised Table 2. (CSV) [file pone.0200654.s003.csv]

#Site	Individual_ID	IOA_sample_ID	Genotype
Bay of Piran	BP_01	SLO_01	Mg
Bay of Piran	BP_02	SLO_02	Mg
Bay of Piran	BP_03	SLO_04	Mg
Bay of Piran	BP_04	SLO_05	Mg
Bay of Piran	BP_05	SLO_08	Mg
Bay of Piran	BP_06	SLO_09	Mg
Bay of Piran	BP_07	SLO_12	Mg
Bay of Piran	BP_08	SLO_13	Mg
Bay of Piran	BP_09	SLO_14	Mg
Bay of Piran	BP_10	SLO_15	Mg
Bay of Piran	BP_11	SLO_18	Mg
Bay of Piran	BP_12	SLO_20	Mg
Bay of Piran	BP_13	SLO_21	Mg
Bay of Piran	BP_14	SLO_24	Mg
Bay of Piran	BP_15	SLO_26	Mg
Bay of Piran	BP_16	SLO_03	Mg
Bay of Piran	BP_17	SLO_06	Mg
Bay of Piran	BP_18	SLO_07	Mg
Bay of Piran	BP_19	SLO_10	Mg
Bay of Piran	BP_20	SLO_11	Mg
Bay of Piran	BP_21	SLO_16	Mg
Bay of Piran	BP_22	SLO_17	Mg
Bay of Piran	BP_23	SLO_19	Mg
Bay of Piran	BP_24	SLO_22	Mg
Bay of Piran	BP_25	SLO_23	Mg
Bay of Piran	BP_26	SLO_25	Mg
Bay of Piran	BP_27	SLO_27	Mg
Bay of Piran	BP_28	SLO_28	Mg
Bay of Piran	BP_29	SLO_29	Mg
Bay of Piran	BP_30	SLO_30	Mg
Bay of Piran	BP_31	SLO_31	Mg
Bay of Piran	BP_32	SLO_32	Mg
Bay of Piran	BP_33	SLO_33	Mg
Bay of Piran	BP_34	SLO_34	Mg
Bay of Piran	BP_35	SLO_35	Mg
Bay of Piran	BP_36	SLO_36	Mg
Bay of Piran	BP_37	SLO_37	Mg
Bay of Piran	BP_38	SLO_38	Mg
Bay of Piran	BP_39	SLO_39	Mg
Bay of Piran	BP_40	SLO_40	Mg
Bay of Piran	BP_41	SLO_41	Mg
Bay of Piran	BP_42	SLO_42	Mg
Bay of Piran	BP_43	SLO_43	Mg
Bay of Piran	BP_44	SLO_44	Mg
Bay of Piran	BP_45	SLO_45	Mg
Bay of Piran	BP_46	SLO_46	Mg
Bay of Piran	BP_47	SLO_47	Mg
Bay of Piran	BP_48	SLO_48	Mg
Bay of Piran	BP_49	SLO_49	Mg
Bay of Piran	BP_50	SLO_50	Mg
Bras d'Or Lake	BDL_01	BDL_102	Mt
Bras d'Or Lake	BDL_02	BDL_103	Mt
Bras d'Or Lake	BDL_03	BDL_104	Mt
Bras d'Or Lake	BDL_04	BDL_106	Mt
Bras d'Or Lake	BDL_05	BDL_107	Mt
Bras d'Or Lake	BDL_06	BDL_109	Mt
Bras d'Or Lake	BDL_07	BDL_110	Mt
Bras d'Or Lake	BDL_08	BDL_111	Mt
Bras d'Or Lake	BDL_09	BDL_114	Mt
Bras d'Or Lake	BDL_10	BDL_115	Mt
Bras d'Or Lake	BDL_11	BDL_117	Mt
Bras d'Or Lake	BDL_12	BDL_118	Mt
Bras d'Or Lake	BDL_13	BDL_119	Mt
Bras d'Or Lake	BDL_14	BDL_120	Mt
Bras d'Or Lake	BDL_15	BDL_124	Mt
Bras d'Or Lake	BDL_16	BDL_126	Mt
Bras d'Or Lake	BDL_17	BDL_130	Mt
Bras d'Or Lake	BDL_18	BDL_131	Mt
Bras d'Or Lake	BDL_19	BDL_132	Mt
Bras d'Or Lake	BDL_20	BDL_134	Mt
Bras d'Or Lake	BDL_21	BDL_101	Mt
Bras d'Or Lake	BDL_22	BDL_105	Mt
Bras d'Or Lake	BDL_23	BDL_108	Mt
Bras d'Or Lake	BDL_24	BDL_112	Mt
Bras d'Or Lake	BDL_25	BDL_113	Mt
Bras d'Or Lake	BDL_26	BDL_116	Mt
Bras d'Or Lake	BDL_27	BDL_121	Mt
Bras d'Or Lake	BDL_28	BDL_122	Mt
Bras d'Or Lake	BDL_29	BDL_123	Mt
Bras d'Or Lake	BDL_30	BDL_125	Mt
Bras d'Or Lake	BDL_31	BDL_127	Mt
Bras d'Or Lake	BDL_32	BDL_128	Mt
Bras d'Or Lake	BDL_33	BDL_129	Mg/Mt
Bras d'Or Lake	BDL_34	BDL_133	Mg/Mt
Bras d'Or Lake	BDL_35	BDL_135	Mg/Mt
Bras d'Or Lake	BDL_36	BDL_136	Mt
Bras d'Or Lake	BDL_37	BDL_137	Mt
Bras d'Or Lake	BDL_38	BDL_138	Mt
Bras d'Or Lake	BDL_39	BDL_139	Mt
Bras d'Or Lake	BDL_40	BDL_140	Mt
Bras d'Or Lake	BDL_41	BDL_141	Mg/Mt
Bras d'Or Lake	BDL_42	BDL_142	Mg/Mt
Bras d'Or Lake	BDL_43	BDL_143	Mt
Bras d'Or Lake	BDL_44	BDL_144	Mg/Mt
Bras d'Or Lake	BDL_45	BDL_145	Mg/Mt
Bras d'Or Lake	BDL_46	BDL_146	Mg/Mt
Bras d'Or Lake	BDL_47	BDL_147	Mg/Mt
Bras d'Or Lake	BDL_48	BDL_148	Mt
Bras d'Or Lake	BDL_49	BDL_149	Mt
Bras d'Or Lake	BDL_50	BDL_150	Mg/Mt
Loch Etive	LET_01	LET_02	Mt
Loch Etive	LET_02	LET_03	Mt
Loch Etive	LET_03	LET_04	Mt
Loch Etive	LET_04	LET_11	Mt
Loch Etive	LET_05	LET_17	Mt
Loch Etive	LET_06	LET_18	Mt
Loch Etive	LET_07	LET_20	Mt
Loch Etive	LET_08	LET_21	Mt
Loch Etive	LET_09	LET_23	Mt
Loch Etive	LET_10	LET_26	Mt
Loch Etive	LET_11	LET_31	Mt
Loch Etive	LET_12	LET_37	Mt
Loch Etive	LET_13	LET_40	Mt
Loch Etive	LET_14	LET_47	Mt
Loch Etive	LET_15	LET_55	Mt
Loch Etive	LET_16	LET_62	Mt
Loch Etive	LET_17	LET_65	Mt
Loch Etive	LET_18	LET_70	Mt
Loch Etive	LET_19	LET_76	Mt
Loch Etive	LET_20	LET_78	Mt
Loch Ryan	LR_01	LR_12	Me
Loch Ryan	LR_02	LR_13	Me
Loch Ryan	LR_03	LR_14	Me
Loch Ryan	LR_04	LR_18	Me
Loch Ryan	LR_05	LR_20	Me
Loch Ryan	LR_06	LR_22	Me
Loch Ryan	LR_07	LR_23	Me
Loch Ryan	LR_08	LR_27	Me
Loch Ryan	LR_09	LR_30	Me
Loch Ryan	LR_10	LR_33	Me
Loch Ryan	LR_11	LR_01	Me
Loch Ryan	LR_12	LR_02	Me
Loch Ryan	LR_13	LR_48	Me
Loch Ryan	LR_14	LR_04	Me
Loch Ryan	LR_15	LR_05	Me
Loch Ryan	LR_16	LR_06	Me
Loch Ryan	LR_17	LR_07	Me
Loch Ryan	LR_18	LR_08	Me
Loch Ryan	LR_19	LR_09	Me
Loch Ryan	LR_20	LR_10	Me
Loch Ryan	LR_21	LR_11	Me
Loch Ryan	LR_22	LR_15	Me
Loch Ryan	LR_23	LR_16	Me
Loch Ryan	LR_24	LR_17	Me
Loch Ryan	LR_25	LR_19	Me
Loch Ryan	LR_26	LR_21	Me
Loch Ryan	LR_27	LR_24	Me
Loch Ryan	LR_28	LR_25	Me
Loch Ryan	LR_29	LR_26	Me
Loch Ryan	LR_30	LR_28	Me
Loch Ryan	LR_31	LR_29	Me
Loch Ryan	LR_32	LR_31	Me
Loch Ryan	LR_33	LR_32	Me
Loch Ryan	LR_34	LR_34	Me
Loch Ryan	LR_35	LR_35	Me
Loch Ryan	LR_36	LR_36	Me
Loch Ryan	LR_37	LR_49	Me
Loch Ryan	LR_38	LR_38	Me
Loch Ryan	LR_39	LR_39	Me
Loch Ryan	LR_40	LR_50	Me
Loch Ryan	LR_41	LR_41	Me
Loch Ryan	LR_42	LR_42	Me
Loch Ryan	LR_43	LR_43	Me
Loch Ryan	LR_44	LR_44	Me
Loch Ryan	LR_45	LR_45	Me
Loch Ryan	LR_46	LR_46	Me
Loch Ryan	LR_47	LR_47	Me
Loch Ryan	LR_48	LR_03	Me/Mg
Loch Ryan	LR_49	LR_37	Me
Loch Ryan	LR_50	LR_40	Me
Montrose	MON_01	MON_01	Me
Montrose	MON_02	MON_02	Me
Montrose	MON_03	MON_03	Me/Mg
Montrose	MON_04	MON_04	Me
Montrose	MON_05	MON_05	Me
Montrose	MON_06	MON_06	Me/Mg
Montrose	MON_07	MON_07	Me
Montrose	MON_08	MON_08	Me
Montrose	MON_09	MON_09	Me
Montrose	MON_10	MON_10	Me
Montrose	MON_11	MON_11	Me
Montrose	MON_12	MON_12	Me
Montrose	MON_13	MON_13	Me
Montrose	MON_14	MON_14	Me
Montrose	MON_15	MON_15	Me
Montrose	MON_16	MON_16	Me
Montrose	MON_17	MON_17	Me
Montrose	MON_18	MON_18	Me
Montrose	MON_19	MON_19	Me
Montrose	MON_20	MON_20	Me
Montrose	MON_21	MON_21	Me
Montrose	MON_22	MON_22	Me
Montrose	MON_23	MON_23	Me
Montrose	MON_24	MON_24	Me
Montrose	MON_25	MON_25	Me
Montrose	MON_26	MON_26	Me
Montrose	MON_27	MON_27	Me
Montrose	MON_28	MON_28	Me
Montrose	MON_29	MON_29	Me
Montrose	MON_30	MON_30	Me
Montrose	MON_31	MON_31	Me
Montrose	MON_32	MON_32	Me
Montrose	MON_33	MON_33	Me
Montrose	MON_34	MON_34	Me
Montrose	MON_35	MON_35	Me
Montrose	MON_36	MON_36	Me
Montrose	MON_37	MON_37	Me
Montrose	MON_38	MON_38	Me
Montrose	MON_39	MON_39	Me
Montrose	MON_40	MON_40	Me
Montrose	MON_41	MON_41	Me
Montrose	MON_42	MON_42	Me
Montrose	MON_43	MON_43	Me
Montrose	MON_44	MON_44	Me
Montrose	MON_45	MON_45	Me
Montrose	MON_46	MON_46	Me
Montrose	MON_47	MON_47	Me
Montrose	MON_48	MON_48	Me
Montrose	MON_49	MON_49	Me
Montrose	MON_50	MON_50	Me
Penn Cove	PC_01	PC_01	Me
Penn Cove	PC_02	PC_04	Mt
Penn Cove	PC_03	PC_05	Mt
Penn Cove	PC_04	PC_06	Mt
Penn Cove	PC_05	PC_07	Mt
Penn Cove	PC_06	PC_02	Mt
Penn Cove	PC_07	PC_08	Mt
Penn Cove	PC_08	PC_03	Mt
Rascarrel Bay	RB_01	RB_06	Me
Rascarrel Bay	RB_02	RB_08	Me
Rascarrel Bay	RB_03	RB_13	Me
Rascarrel Bay	RB_04	RB_17	Me
Rascarrel Bay	RB_05	RB_20	Me
Rascarrel Bay	RB_06	RB_21	Me
Rascarrel Bay	RB_07	RB_22	Me
Rascarrel Bay	RB_08	RB_23	Me
Rascarrel Bay	RB_09	RB_26	Me
Rascarrel Bay	RB_10	RB_27	Me
Rascarrel Bay	RB_11	RB_01	Me
Rascarrel Bay	RB_12	RB_02	Me
Rascarrel Bay	RB_13	RB_03	Me
Rascarrel Bay	RB_14	RB_04	Me
Rascarrel Bay	RB_15	RB_05	Me
Rascarrel Bay	RB_16	RB_07	Me
Rascarrel Bay	RB_17	RB_09	Me
Rascarrel Bay	RB_18	RB_10	Me
Rascarrel Bay	RB_19	RB_11	Me
Rascarrel Bay	RB_20	RB_12	Me
Rascarrel Bay	RB_21	RB_14	Me
Rascarrel Bay	RB_22	RB_15	Me
Rascarrel Bay	RB_23	RB_16	Me
Rascarrel Bay	RB_24	RB_18	Me
Rascarrel Bay	RB_25	RB_19	Me
Rascarrel Bay	RB_26	RB_24	Me
Rascarrel Bay	RB_27	RB_25	Me
Rascarrel Bay	RB_28	RB_28	Me
Rascarrel Bay	RB_29	RB_29	Me
Rascarrel Bay	RB_30	RB_30	Me
Rascarrel Bay	RB_31	RB_31	Me
Rascarrel Bay	RB_32	RB_32	Me
Rascarrel Bay	RB_33	RB_33	Me
Rascarrel Bay	RB_34	RB_34	Me
Rascarrel Bay	RB_35	RB_35	Me
Rascarrel Bay	RB_36	RB_36	Me
Rascarrel Bay	RB_37	RB_37	Me
Rascarrel Bay	RB_38	RB_38	Me
Rascarrel Bay	RB_39	RB_39	Me
Rascarrel Bay	RB_40	RB_40	Me
Rascarrel Bay	RB_41	RB_41	Me
Rascarrel Bay	RB_42	RB_42	Me
Rascarrel Bay	RB_43	RB_43	Me
Rascarrel Bay	RB_44	RB_44	Me
Rascarrel Bay	RB_45	RB_45	Me
Rascarrel Bay	RB_46	RB_46	Me
Rascarrel Bay	RB_47	RB_47	Me
Rascarrel Bay	RB_48	RB_48	Me
Rascarrel Bay	RB_49	RB_49	Me
Rascarrel Bay	RB_50	RB_50	Me
