# Supplementary material for: New diagnostic SNP molecular markers for the Mytilus species complex
Source: PLoS One. 2018 Jul 12;13(7):e0200654. doi: 10.1371/journal.pone.0200654 (PMC6042762; doi:10.1371/journal.pone.0200654)
Supplement: S4 Table — N means no SNP reported for the species. To be selected a SNP needs to be present in at least 50% of all samples and to be reported in a species, the SNP needs to be in at least 50% of the samples of this species (see Materials and Methods). (CSV) [file pone.0200654.s004.csv]

#Marker_SNP	Allele_edulis	Allele_galloprovincialis	Allele_trossulus	Marker_sequence
3305_B	G	G	A	TGCAGGTCGTGTATTTTTGATGACAGGACTAGATATCACATGTGTTTCTTTCTTCTGGTTAAGTCTACACCAATTACCATCTTGATT[AG]AACTG
3903_B	T	A	N	TGCAGCACCTACACGACTTATATCATTTAACTTTTATGATAGTTGTTGTCTATTATACCTTTATCTA[AT]TGAGTAGATGTGGTATAATTGACAA
5481_B	A	A	N	TGCAGCGTAATACATCAACATATTTGGAGCTTCCGATGGTTCTGGTTCCCTGGTTGGTAG[AT]GAAACAGTCGACATGGTAAAAATCTTAGACGA
5951_B	T	T	N	TGCAGTACATTAATACACTATAGCGTATATTAGTGTAACTGTGTGCACAATAGGATCCTTGGTCCAATACCCTGTACGCTAA[AT]ATGTTAATAA
6751_A	T	A	T	TGCAGCGCCCTCGAACTCACCCGACACAAATACCTTCCCATTGTTCGTGTGCAATCCTG[AT]TAGCATGAAAAACAAGGAATGTCTTATTAATTT
7646_A	G	G	A	TGCAGAACTTAAAAAGATTCTGGAATGCAGAGA[AG]GGAAAAGTAAATGTGAATTCATTTGACACTGAGGGACAAACGGCTTTGCATCAAAGTTG
8038_A	G	G	N	TGCAGATTCGTCTTATTCGTAAGGCTTGGCTATACGGTATACTATCTTTTTGGTGTTTT[GT]GGTGGTGGGATGAATAGTGTAGGTAAAGATTTG
8038_B	A	A	N	TGCAGATTCGTCTTATTCGTAAGGCTTGGCTATACGGTATACTATCTTTTTGGTGTTTTGGGTGGTGGGATGAATAGTGTAGGTA[AC]AGATTTG
8329_B	G	T	N	TGCAGACATGTTCTATATCATACCACCATCAAGAGTTTTATTTGGTTT[GT]GGTTTTTTGTTGTGATCGATTTATTGCTTCATTAAATAGTTTGT
10704_A	C	C	T	TGCAGATCATATTTTCACTATTAAAACTTTGATAAATAAATATTTACA[CT]AAATTAAAAAAGCCTATTTTTGCTTGTTTTGTAGATCTCTCTAA
11020_A	A	A	T	TGCAGATCTCAAGAATAATGAAGCAAT[AT]CGTCTCAGCATGTACCCAAGTGCCAAGAAACCACTCGCTAATGAATTAGAAAAAATAGAACGAGA
11366_A	G	G	N	TGCAGCATTGATGAGAACGAGGAGGAGGAAGACAGACAAGTGTTCTGTCCATACAAACCGGGATTTCACGCATGGATCACAGATAGGAA[AG]GTT
11791_A	A	C	A	TGCAGCTTGTGGTATAGGAAT[AC]TGTGTCTTAATTGCAGCTGTTATGTATTATTTTTGTTATGGTTTGGCAAATACTACAAGGCCTCGTCATCA
12852_B	A	A	C	TGCAGACAACAGAAGATGCCAAGTTACGTTTGGAAGTCAACATGCAGGCCATGCGGGCTCAATTTGA[AC]AGGGACTTACTTGGTAAAGAAGAAA
12866_B	T	T	N	TGCAGTGTTTACATCAGGTTATGCTTTCTGCCAAATACATGGTA[AT]AACGCAAGGATATAAGGGGTAAAATCAAATAATTCACCGTGTAGAACG
13385_B	G	G	N	TGCAGCACAATGGTTCACCACAATCAGCATTAGCCCCTGCCAGATACTGGGAGTCGATATG[AG]ATATCTGTTAGGTGTAGTATCCGAAGTTTAG
16596_A	T	T	N	TGCAGC[CT]TCTGAGCTAATTCTTAGTAAAGAGCAGTTGTATGAAATGTTCCAGAATATATTAGGGGTGAAGAAATATGAGCATCAAATTTTGTA
16623_A	A	A	N	TGCAGAGAATAGAGATTGCATTGATTACGAGAAAGGCATGAAATATTCAGGTTACAAGTATGTATAATAGGCTGTGTCCAAGAACGCAAAA[AC]A
17059_A	G	G	N	TGCAGGTAGCATTTAATT[AG]AAACAGTAAATTTGATAGTTTTATCAAACCATTGAACACTTTATTCATAGTATCGTATAGATGAGAAACTATTA
17902_B	A	A	G	TGCAGTTTTGGGTTTAAATGGTGTTCTGTTTGGTAAACTAGATGTGCTGTTTGAACTTGAAGCTGCTGCTAAGTATGCTGAGGG[AG]TTTCTGTG
18198_A	G	G	A	TGCAGATATATAGCTGCCTCTTGGTAATTCAGTTCCCAAGTTTTATACTGTTTATGTCGTCTAGTGATGGCATGGTATGGAGT[AG]CCCTGGCCC
18494_B	C	C	A	TGCAGCTACTAATCCTCCCCCGAGCAGACACCACAAGGAATTGTAAATCAATTTCAATTTAATGGAAA[AC]CCTTATCATACTATTCTTTCATCT
18808_A	C	C	T	TGCAGGAATGTCAGCTTCACATCTCTATACTTATTCCTCATCTAGTCCACAGTTGGCTACTGC[CT]ACCACAGCTGAATCTATTAACCAGGTAAC
19397_A	A	G	N	TGCAGCCCGGTCTCTATACCATTTAGGTTTGAT[AG]TGTGATTCATTATCACTTTTTTTCTCCACACTGAACACAGTCAGATCTACCAGTAGTAT
20363_B	C	C	T	TGCAGCTCTGGGAACGAGGCAGAGATGTTTGGTGAAATGCTGATGAGACATAAATTAGAGGCTATGGC[CT]TATAAAAAGCCCAAACCTGGGACC
20776_B	C	A	N	TGCAGAAAATGTACCTCCGTCTATTCTTAGTTTTATGGACTGTGCTGAAGCTCAATCACACAGAAC[AC]TACAGTAATGCATGTATAAATAATCA
23343_B	A	A	N	TGCAGTTTCCAATAATTCCAAAACCATTCCGAATGAAAACTTGGAACTGAAAATACACCCCAATGGATAAATATACCAAATTT[AG]GCTTCATCG
23800_A	G	G	A	TGCAGG[AG]TAGATCGATCGGGTTGAAGGAGAGAAATGTGAACAGCCACTATCGTATGATGATAGAGCAATAAAAGTTTGCCCCTGCAACAGGTC
24411_A	A	A	G	TGCAGCTTTCAAAAAGGAATCTGGTTTATTCGATTCA[AG]TGAATGTTACCCCTACTATATGACTGCTATGGTTTGCTCAATATTTTGTTATTTA
24659_A	T	T	A	TGCAGGTGTATTTGATG[AT]TGGGGCAGTCTTGTCCTTGTAAACTAATGTTATATCGTTTCCCTGAAAACAGAAATCTTAATATAAAACACAAGT
26147_A	C	C	T	TGCAGATCAATAAGTGATGACGCAAATTGC[CT]ACAACTGATTGAATTTACTAAATGATTAAATAAAATAATGACTGTTGTCGCGACCTTGACGT
26598_A	A	A	T	TGCAGACTGTATGTAATGTTAACTGGAAGAAAAAATATC[AT]GAGTCCATTTATAAGTAATATATACATGTATGTTTAAACAGGAAATATTTTTT
28654_B	G	A	N	TGCAGAAAATGGTGGAGTAAACCTGAATTTGTGGCTAGCTAAACCTCTCACTTTTATGACAGTCGTGTAAAATTCCACAATTT[AG]ACAACATTC
32442_A	A	A	G	TGCAGATTTACTTCATTTTG[AG]CATATTCTTAATTTTAAAGGTAATTTCTATCTATCAAAGAAGGAAAAGAACATAAAATCATAAACAAATACA
32690_A	C	C	N	TGCAGAATGA[CT]GATCATTTAGAAGCTTGATGTATTTTATCAGATTAGAGAATTATAGATTATCGTTGGTCATCTCATCGAGAGTGGTTTTCTC
32909_A	A	A	N	TGCAGCAGCAGCTCAAGCAGCCACAGGGGCCCCACTGTTAGCCCACACCAATTACTCAGCTGTACAGTAC[AG]CACCCTTTATGATGCCCCAACC
33513_A	T	T	G	TGCAGATGCAATTACTTCTAAATGTGGATGCCACACAAAGATAATT[GT]CACACAACATCCCTAATTAATTTTGTTTTCTCTTGTAGAACATGCT
34117_A	A	A	T	TGCAGGACAAGTCTTTTCCCAATCATCAGAACTCATTTTCTT[AT]ATCCAGGATAAATAAACAATTAGGAATCCTGCTATTCCAATATTGATCAA
34574_A	A	A	T	TGCAGAA[AT]TAAAGAAATTCTGTCCTGGTGGAACCATCAAGCAGGTGGAATGTCAGACATCCACTGGAATACCATTCCACAGTACAGGTGCTAT
36163_A	G	G	T	TGCAGTTAATGTGATCCAATCTAAAACAACTTCCGGCGAAAGTCGTA[GT]GTTTTTATTTAAGTACAATCTTTAGCTGCCTGACATTTGTTCATT
36478_A	T	T	N	TGCAGAAAAATTATAGGCATACAAGTTGTATTTTTATAAG[CT]TTACATTCAATTTCGGGAAATAGGAAAAAGAACAAAAAAGACTGAAACAACA
37198_A	T	T	N	TGCAGTTTCTGCATTAATCATAGGTGTTGATAGACGAGAACGAGCTCTAGACATCTGCATTCTACTTCCTGA[GT]CGGCCAAAATCAAGCTAGAA
37630_A	C	C	T	TGCAGAGAAACTTGATCCTTTCTTCTGTAAAGGTTGTAATAACCTTGTACA[CT]AAACCATCAGCATCCTTTGTATAATGCTGAAAGATACAATT
38029_A	C	T	N	TGCAGAATACAGATTAGGAAC[CT]ACCAAAGTATTCTTCAAGGCTGGTGTGCTTGGTATGTTAGAGGATATGAGAGATGAGTGTCTTTCAAAGAT
38499_B	C	C	N	TGCAGGTAGGCCGGTCCATTAAAGT[CT]GTCAAATAATAAAATTGAGAATGGAAATGGGGAATGTGTCAAAGAGACAACAACCCGACCATAGCAG
38651_A	A	A	T	TGCAGACTGTATGT[AT]ATGATAACTGGAAGAAAAACTAAGTCAGTTCATAAGTAAAATACTGATAAACAGATACAAAATTTCAACAAAATTTGC
39506_A	A	A	T	TGCAGATGCAAAAGATAGAGCAAAAAGAATATTGGCAGGTTGTAGAGGAGG[AT]AGTATTGGGTCTTACACTGCTAGCCCTGGTGTTGAGGTTAT
41594_B	C	C	T	TGCAGGATCTCTGTCTATCACCACTGGAAT[CT]GCAGTTTTCACGACTTATAAATGGTTATCTGAAAGAAGGCGAAAAGCTCAAAGTAACGTTTA
42431_A	A	A	G	TGCAGTAA[AG]TTGAAGTCTTTACAGGAATTGCTTAATTTTACAGTTAAACAAATCAGCTATATTGAAGAAAGCGATAGACTACATCAGGTTCCT
42770_A	A	C	N	TGCAGGTAATAATTAGACCTTTTAAAAAGGTGTGCATATATTTTTATTAATAAAATCAAACACCTGTAAA[AC]CGTTGCAAATGTGACATCTTAT
43945_B	T	T	N	TGCAGACAGGATGCCACAATGTCGGATGAAGGTGGCACATATTGACAAATACAAAGACAAATTGTCCACATTAAAAGTTC[AT]CTGCGTCATCAG
44979_A	C	C	T	TGCAGTTGTTTACTTTTTTCTT[CT]TCTTCATAATGATTTATTAACTTCTTTCTTATCAGTCATATTTCACAATTGAAAAGTCATTTAGCTACAT
46275_A	G	G	N	TGCAGCCAATATCAAATTGCCAATTTTGGCTATTTCAATGGTCGAATCATGCTGCCTATAATGGTTTTTGTGTGTATTAATGTTAT[AG]AGCCAA
46698_A	T	G	N	TGCAGGCGAGGGTCCTAGAAATGTTGAAACTATAAAAGTGAGAGTGATAGGAAAAGGCTATGCTACTGGAATGAA[GT]ATATTTATTTTCAATAT
47976_A	A	G	N	TGCAGTAGGT[AG]TAATAGACATCCCAGTTCAGGACAGTCCCATAAACCATTGTAATCTGTTAACCTTCTATGGTACACAGATGCAGGCAAATAA
48017_A	A	A	N	TGCAGGTATTTTACATATTATAGTAAACATTCAGCTGATGCTGTGAAACCAACTCTTGCC[AG]GTGTTATGTTGATGACTGTAAAACATGTAATA
48809_B	C	C	N	TGCAGGCATTACAAAAGAAGATAGTCATAAAATATT[AC]CAAGTCAAATGTAAGGCCATAATCATGCAAAAAGTCGGTCCCCAAACGAGAAACGC
49148_B	T	T	G	TGCAGATTTCCTACTCTCTGATGATACTGGTCGTTGATGTACCAGAGGTGGGCGCTGTTTCTGTTGTTT[GT]TGTTGTTGCTCCAACTGTTGTTT
51377_B	G	G	T	TGCAGGGCTTGGATATTTTAGCATATATTCTTTTCGGTATCTTTATCAAGATATAGCATAATAAACTTTTAAAAAGGTACATTTC[GT]TTTGATG
51916_B	G	G	T	TGCAGATAATGCATACCTTGTAGTAGTCAAGATTCCTTCACACGAATAAAATCA[GT]TTTTTCATCGTGAAATTTCAGCAATTTTATAGAGCTTT
52189_A	C	C	N	TGCAGAATTTTTTATGATGAATATGAAAGTTCTTTC[CT]CCTAAAACCGGAAAGGTTCGAGCTAGAAACGGACATGTTTTTGTTGAAATTGCCAC
52386_B	T	T	N	TGCAGGAGCTGGTTCCCTGGATGCTGCTCTTCCTGT[CT]ATTACTGGTATGGCTGACATGTCTGTTGAACTAGGATTCTCAGAAGAATGGCCAGC
52462_A	G	T	N	TGCAGCCTTAAATGCAGACCTGCTTAATCATTC[GT]ATACAAAAGAATGTTCTTGCTTGTCAAAATGACAGCTGATATAATCAATGATTTCCTTT
52505_B	A	N	G	TGCAGTTCCCTCTCCCCCTGTCTGATCATTACTATTACCTGGGGGACCTGGAGGTCCTCTACCACCTTTTTGTCCCTACAATATTAGT[AG]GATA
53148_A	C	C	T	TGCAGCATCATAATCATATAAAACTCTAGC[CT]TGTTTTTTCTCTGTACTAGGTGTTGCAGCTGTGATGTGTATCATAGGGGGTGCACTTGGCTG
53239_A	T	T	A	TGCAGAGTATATT[AT]GCCTTTGCGCTGATATTGCCCTCAGATATCAAGTCTCTGCTGAACATGCTGGGGTTTCTAAGGTGGTTCTTTTATGGTC
54754_B	G	G	N	TGCAGCTGAAAGTTGGGGAAAACTGTTTTACCGTCCCCTGTCCGCCAGTCAGTCT[GT]AATATCCATCAGTTTGTATATAGTTATTTCAGATAAC
55107_A	T	T	A	TGCAGGGAAT[AT]TTACAACAGAGTGGCTCACTTAAGCCAGAGATGATGGAAGCTTTCTTGAGTGCGGCACAAGTAAGCTTTAGAGAGCATCAGA
55107_B	A	A	T	TGCAGGGAATTTTACAACAGAGTGGCTC[AT]CTTAAGCCAGAGATGATGGAAGCTTTCTTGAGTGCGGCACAAGTAAGCTTTAGAGAGCATCAGA
55167_B	A	A	N	TGCAGCTAGAACTTGTGCTGTCAAGGATCCTATTTTGTTCAACAGTTTTTGTTTCTCTGATTCACCAATACTAGATTGCT[AT]CAAATATACAAT
55646_A	C	C	T	TGCAGGTTCTC[CT]TATCACGTGACCAAAGTTTCCCGAGAAACAATGCTGTTGTTTACAATATGGCGGACCCCAGGCGGCAAGAGTAAATAAGAT
55680_A	C	C	N	TGCAGTAAGTTCAATACAAACTTCATGTGTTCGTCTATCATATTCAGTCAAGTTTGCAACATCTGTTA[CG]GTTAATATCTGGTTCTGATCCAGC
56713_A	A	G	N	TGCAGA[AG]TTAATTCAAAAACTATTCCAGTCTTACTTTTTGAAAAGGAGGTAATTGGCAATTTGATAAAAAGTTAATTGAGGAAGAAATATTTA
57319_B	C	C	N	TGCAGTTTAAAAGAAGGAACGACATAGATTTCACTAATATGTTTTTTGAAGAATATG[CT]AAATCAGCAAAATATTTACTTGTTACATGTTAAAA
57588_B	G	G	T	TGCAGTAATTTCGTTAGTTAGTTTTACAAGATTTTTAGCGTGTTCAACGCTCACTGATATACCACAATGTCTCAGACCTTATGT[GT]GCTTATAT
57940_A	A	A	N	TGCAGAGTTTGAAAAATAAAAAAATTGGAGACTTC[AT]GCTGGAAAGATTTTGTGACAAAAGTGAGGGTTCTATTAATTATAATACATTATACAT
58046_A	T	C	N	TGCAGCATATCAAAATTCACAATCAACAACACATCTGCTACTGTGAGCAATGTGGCGA[CT]GGCTTTATGGAGTATGGGAAATTAAGGTTGCACA
58876_A	G	G	A	TGCAGCAGTGTTTTCCATTTGCAGTGGTGTTCTCAATGAATATTTAGGAAGAAA[AG]CTTACAATTATAATTGGGAGTTTTGTGTTCACAGCTGG
60880_B	C	C	N	TGCAGATAAAGACAGAACCTGTTGACCCTGACGAACAAGATAAAGAGGCTGCCAAGGAAGCAAC[CT]TTCCCAGAATGCCCTCCGACATTAGAAG
61214_A	T	T	N	TGCAGGTTGTTCCCAGAGACAAAGAATCCGTAAAAGATAGTAT[CT]TAATTAAACGAAAACGATGATCAAAGGCGATTATAGATGAGCTATAAAC
61387_A	G	G	A	TGCAGTTCTCACCGACCGGTCGGATATACTAAATATTGAACG[AG]TACTGTTATTTGTTGACAATTATTTAGTGACAACAAAACATTCAATAGAC
62558_B	A	A	N	TGCAGACACAAATATTATTATTACCATGATTACATTCATAATTAATCATTTCCTTAGTCAGCAACCATTTGATTTTCTGGGGAT[AT]ATTTGTTT
63081_B	C	C	N	TGCAGTCATGCTTCAGGTATTTCACAT[CT]CAATCTTTTATGGTAATATTCTTTACAAAGCACAAAAATGTCGGCATTTACCTCAAAAGCTAACC
65383_A	T	T	N	TGCAGGGATTTTCTTAGGTAGTGGTCTTATTTCTTTATTTGTGGTAGCTAGTAA[GT]ACCATTTTATTGGCCGACCAATTAGAATGTCCTTTAGC
67986_A	C	T	C	TGCAG[CT]CATTTATTTGTTTAAACGGAAATGTGACATCGATATTAAACAAAGGAAACAATCACGGATTGACTGAATGAATTTGATGCTCCGATA
68109_B	G	G	A	TGCAGTTTTTGTAGATTTTTCTACAAACAGTGTCAAGGCATTACCAGCAGAGATTTGGAAAAATGAAGA[AG]ATACAGAGAAAATCTACAAAATT
68976_A	A	A	N	TGCAGGCGATGTCCTTCCTGTAATGGCTAAACTATTAGGAGGAGATAT[AG]TTCTTGCCTTTTTTTAGAAGTTTTCTGGTAGATTTATTGAAAAG
69599_B	A	A	N	TGCAGATGTCAAATTTCAACATCAAAAGGGAAACATTTTCTCCATCTGTCACTGAAAATAAACACCAGTAATATAATAATCTGTACAAA[AG]AAG
70636_A	G	G	N	TGCAGCAAACAAGAAAAT[AG]AAAACCATTGCGGCTAAAAAGATAACACTTGGATGAAAAGGACTTTCCCTGACAGCTGTAATTATACAACCAAC
73617_A	A	A	T	TGCAGGCATCTT[AT]GGATGCATACTCTGCACATTGCTGTGAACTGTGTTTTTCTTCATTAATTCAGGATCCCTGTACGGGAGAACTGGTTCAGT
74300_A	A	A	G	TGCAGAGTAAGTG[AG]AATTATTTATCTGTCTGTTTCCATTAAATAAATCGGAATAAACATCACATATTATGTATGCATAAGTAACTGTCAATTT
75282_A	T	T	C	TGCAGTATTATGTTTACAATCGCACACAAATTGACCCTCACGATTTGTTATGCAGCGAGATGCATGACCGTTGCACTTGCACCTGCCTCC[CT]AC
75966_A	C	C	N	TGCAGTGAATTTAATGCCCATCCTTTACTGGTCATATAATCAGC[CT]AGTCTGAAGATGTTGAACTCATCTGAACCAAAGCCTATTACTGACATC
76606_B	T	T	A	TGCAGATCTGGTTAGTAACACAAGGG[AT]TTTACAAAGCAAACATTTAGCTATATTAATTATATTTGTTTGAAGAGAAAACCATGAAATTGACAA
77186_B	T	T	N	TGCAGAGAGAAAAACAATTCCTTATTGACACCCATGGTGTTAATACCCCCTACGAGCTTTATGCATAATATA[CT]TGATGTAATATAACGATTGA
77375_B	C	C	N	TGCAGTTGGAGTTGCAGTTGTTGGGGCTGGTTTCCAGTCTTTACCTGTAG[CT]TGTTTTGTACTGGGCTTTCAGATCCAATAATATCTTCACATG
79153_B	G	G	T	TGCAGTCATGATGTCAGAATCCAGAGGGAAGAGTGCTGTAAACCTCGGCATGGTAACACACTGGGACAGCTCAGGTATAGAGAAAAGCT[GT]CCA
79424_A	A	C	C	TGCAGTT[AC]TAATCTTCTTATGTTTCTTGATGCATATGACTTGTTAATTTCTTGATAAGAAATTAATGATCTCTAGAAGAAACCTTATCAAATA
80801_A	G	G	N	TGCAGACATCAAGTTTTTGACTCTGCTGTGTAGACCTTTGACT[AG]TGATGTCAAGATATAAGCTTCAATGTTTTGACTGTGATGTCAAGATCAC
83996_B	G	G	N	TGCAGCTCCATTTGTAAGACCGTCTTCAATGTTGATATTTAAATTAATTTCAACCTGTAAGC[CG]TTCAGCAATTTTCAAGTTTTTGAATAACCC
84029_A	C	C	T	TGCAGGCAGGGGATGGTATCCTATT[CT]ATTAACAATGCCAACACAGATCAGCTATCACATGAACAAGCTAAAATGGAGATGATCAGATCTGGCA
84377_A	G	G	N	TGCAGCAGAGATTGAAATAAA[AG]GCAGCTCAGGCTAAAAAGACTGAAGTAGAAATCAACACAGCTAGAGAACATTACAGACCAGCTGCTGCTAG
85087_A	G	G	N	TGCAGAAATATCAAACATTTTGGAAACGAGGCAAACA[AG]GAGCACGCTGTTTAAATGAATGCTTTCGTAATTCACAATGTCCGCGCCATAGCAC
85181_B	A	A	N	TGCAGAGAACATTGTTATAGTATACCTGGAAGCTACTGGATAACTTGCTGAGTTATTGTCCAAGTTTTAAATC[AT]CATCTCTTTGAAGTTTGAA
85277_A	T	C	N	TGCAGTTGTGTTGCCTGACCTTCGTTTTGCCAACTCATTATCATTCGCCGACGTTATTGTCACACGGGATTTAAGGGGGGATACAAGT[CT]ATAT
85657_A	G	A	N	TGCAGTTTTCAGTAATACAAAAGCAATTATACCGAACGATTATGATAGGAAA[AG]CATTTTTTACACAATGTTTGGTTTAAGTTATAGAGCTATT
86465_B	T	T	C	TGCAGTCCATGCCGGCTGCTGATACTGTCCAAACTGTGAGGGATAACCCGCGGGCACATGCATGTTAACAGA[CT]GATACTTGTGAGGCGTCTAC
86987_A	T	T	A	TGCAGGGGTAAATAACAC[AT]GTGCCACTGACACATATGTAATATTTTCTGTTTTTTTAATTTGTTTTACAAATTTGTGCTGCGAGAGAAAACAT
88526_A	C	C	N	TGCAGAGAAGATATCAAAATAAACCGACACA[CT]GAGTTTTATTTGATACGATCCAATCAGTTACACAGTTTAAATCACCTATTGGTATATGTCC
89176_B	G	G	N	TGCAGTGAATATATTGCTGTCTTCTCTCTGGTTAAAACTTACAACATGAAACATGAAGTCGTTAACTTGACCATT[GT]TCTTTATCAAACGATGC
91747_A	T	T	A	TGCAGCAAGTCGGTCAAAACGAGCAAATAATTCATTGAG[AT]AGCTGTACAAGTTCCTGAGCAGTGCATTGGGAGGATAAAGCTGTGAAGCCACA
92826_A	T	T	C	TGCAGCTTTATGTGCAGATCCATCATCACC[CT]CAGGGTGGCAGTATTCAGTGCCACCAAGGAACAACAAAAAAAGAATGTACTGTCACTTGTCA
93136_A	T	T	C	TGCAGTTTTCTGTCTGTATGGTGCATTGTCTG[CT]GTGACAATTGACAACTATATTCGAATGTGTTATCCATCCATAGTTAATTTGTATTGTAAG
93454_A	A	T	T	TGCAGGCCAAAGTGTTTCTTCCTGAT[AT]CAGTTTCATCTTATATGGTGACCAATCTGTAATCTCTTGCTAGAGGGTGCGATTTCAAATTATACA
94351_B	C	G	N	TGCAGCAGCAACAGCAGCAAACCTTTCATCCTTATCATC[CG]AAGATGGCTGTCACAAAACAACATTTACAAGAACTAAGCAACAAGACTTATCC
97928_B	C	C	N	TGCAGTTTTTGTTATGACTATTCATATGTTGTCGAAGTTCAGACCTGTAACTAAACTTTGCATAACAAACGTCGCATGTTTT[CT]AAATTTGCTT
98057_A	G	G	T	TGCAGAGGGCACTAAGGGAGGCCCAACAGA[GT]GCGGACACCAAACTCGTTCCAGGGAGGAGGAAGAAGGGACACAGGGGTGTCGTGGCAAAGGA
98818_B	T	G	G	TGCAGTCATTTCCATTAAAACCAGTCAGTATCTGACGTATTCACTCAGCTGCACTATTTCAGAGAAACCAATTT[GT]CTAATGAGAAGTTGTTGC
100173_B	T	T	A	TGCAGTTTCTTGATAAGCAAATAGTTGATATGACTG[AT]ATTTCTGCATGATTTTTAGCAATATAGGTCATATTCCATGATAAAACAATGCCTAC
100233_A	G	G	N	TGCAGTTGGCAGTTGTGCTCA[AG]ATCTTTACATATTTTTATAAATGGATTGACATCAGTAAAAGTTATTGCAGAACAACCAAAGCATGTATATG
100259_A	A	A	G	TGCAGCCGAATTAGAAACTATTAAAAAGAAAATGGA[AG]GGAGAGAATGATGAGCTCAAGAAAGATATAGAAGATTTAGAAAGTTCTCTTGCAAA
100824_A	A	A	N	TGCAGCGATCCAACCTCTTGGGCCTCTTGTATTATAGCACATAAACCACAGAACATATAGATCAACAG[AG]TCGTTACAACAGCTTCCTTCGATA
100925_A	T	C	N	TGCAGTCTAGATTTAGAAATTTCTTAATCTTAAATAGTAGATATAGT[CT]TAGAAGAAATTTTTGAGCAGATCACATCAATTTGGTTTGTCCATG
101615_B	A	A	T	TGCAGGTTATTGTCATCAAATTCAAAATTGATGGCTTAATAGTATGA[AT]GTTTTGGGTAAATAAAATTTGTCAATATTGTTATCAATGTATTTA
101690_A	A	A	N	TGCAGCAGCCGTATATTTTCTCTTGTTTGATAATCATTGGTTCTTGTTCATGGAAAGACAATTC[AG]GATTCTGACATGTCGCTATGGTAACCTT
101888_A	C	C	A	TGCAGAATTAGCTTTATC[AC]TGCCTACCTCAAGCACAGGCTCTGAATCCATCAGAAGTTCAGAGAGCATTGTTCCAGTGCAAAGAACAGAGTAG
102093_A	C	C	T	TGCAGCTGAGTGTGACATAAGTTTGAACTTACTATGCTGCACACAATG[CT]TCAGCATCCATCACTGAATCAGAAGATGCTATATAAGTCATTCC
102140_A	G	G	N	TGCAGTATAATACGAAATTGAT[AG]GCATTATTACACAAAGCTACAATGTCAAGGACATCTCCGATTTGGTTGTAAACGGTGTTTTGTAACTCTG
102556_B	G	G	A	TGCAGCAAAAAGTGGAGTTTCAGA[AG]AGCGAGTTGGAAGACTTATTATCTTTAGATGAAAAGGTTTTGAATGACGTTTATCAGTATCACTTGCC
102659_A	A	A	N	TGCAGTGGGAGTGACGATGGTACA[AG]TAAAGGTAAATAAGACTTAGAAAATAATCGGGGTATTTTGTATAATGTGGATTCATTAATATTTGTTG
104284_B	T	T	N	TGCAGGTTGAGAATCTATATCTACAAGTTTAGTAGATCCACCAAAGTCATTAGGAATATAAGATAAGTTTCCAGGTGGTGCAGAAGG[AT]ATTTG
104387_A	A	A	N	TGCAGTTAAAAA[AC]ATATGAATCCAATTTCAATACTGTTTCGTCTTTTCCCGTTGCTCTTACAAATCCGTTGTTTAAAAGCTCCCTTATCATAA
105049_A	C	C	N	TGCAGACAAAAACTTGGAAACAGA[CT]TCTGATGGAACTTCAATGGTTTCCCTTAATAAATGAAAATGCCAATGCTGTAAATAAATTACTGTGTA
106150_B	A	A	T	TGCAGTTTCCATGATGACTGTTGTTGAGGTAAAATGGTTGTAAAATAATGTCTGCCTTAACAATCGTAGCCATTGGAA[AT]GACTGTATGGCTGA
106627_A	C	C	T	TGCAGATCAGTAATGACGCACCATTATAACCTGATCATCATTCAGGAATAATAATTGTGGTCAAATTTCTTTTCATTT[CT]AAAATATCTTTTTA
107501_A	A	A	C	TGCAGACATATGCACTTTCGGTTTAGA[AC]GGACTTTTTGAGGAGGAAGTATTTTCATCCGCGGACATATGTATTTTCGGTTGAGATAGACTTTT
107867_B	A	A	N	TGCAGGAAAATCTTGTTTGCTGTCACTCTGCCAGCTTCTTGTTGGTTTATAATCCGGATGAAACTCCCGTAAATTTGACGACCG[AG]TGTCTATA
108073_A	T	T	C	TGCAGTGTGATAGACTACTTTTGATTCCTGTGATATATTTTCTGAAGTGGACTTCTCTCTTTGCAATG[CT]CCTCTGAAAAAGGAAATATTACAT
108178_B	T	T	N	TGCAGGTATATTTGCAAATTTGTCACGGTACTTTTCTATCCCAAATTCATGTATTTGGTTTTGATGTTATATTGGTTATTCTCATCGGAT[GT]TT
108748_B	C	C	T	TGCAGTAATGGACCTTGCTTCCTTTGCCGCTTCCATTGCAAA[CT]GATACTGCTAATTTAACGCAAATGACAATATCTCCTACAAATTTGGATGC
109176_A	A	A	C	TGCAGGCTTGACCAGCATGGGAGC[AC]TTCTATTCTACACCACACATGTCAGCTTTACCCTATTCTACTCTACAGCCAATTCCCCAAGCAACACC
109335_A	T	T	G	TGCAGCTGCTGAGGGGACTGAACAACAGAGGTCAAGGGTGATGCAGATGTTGTTGGGATA[GT]TCGAGGTAGTCGGGTCAAGGGTCAAATTCTTA
109761_A	G	G	A	TGCAGGACTGAA[AG]ATTCATCTTTGAACATTACCTAGTACGTTTTGGACTCAATATCAAGAGAGAAGACAAGGGACGGATGCGGGAAAGAACAT
110666_B	G	G	N	TGCAGAATATGCATACCCAGCTTATAACGGTATAAGAAGCAACCCCTTACTGGAACACAACCAGCAATGCATGCAGTCCTTGTCAAATATT[AG]T
111424_B	T	T	N	TGCAGCTCCTATCGGTAAATAGTTTGAATACTCAGATTGAGTGTTGTGACTGTTTGCTGCACTTTTATAACTTGGTGTTTCGTT[GT]GGCGAAAC
111682_A	G	T	N	TGCAGTATTCTTATTGAAGACTCCGT[GT]AATGATGTCACAGGTTAATTTGTAAGGACTAATAACAATTATAACTGATGAATAGTAAGTAAAGCA
111819_A	G	G	N	TGCAGAACTGATGGTCCTAATGATAAAGAAAAGTTA[AG]TGTTGTCTGAAGAATGTCAATTGATCACTATGGTGAATGTATACCAAGGTCGACTA
113462_A	C	C	N	TGCAGTGAAATATGCAAG[AC]ACAGTATGAGACCAAACAATCCAAAATAAAATCAAGGCTATTGGAACAGGTACAGAAAAGAGCTGCACGATTTT
113508_A	A	A	N	TGCAGCATTTTCTATCCCATGAGGTATATTATACATGTCACTGAGTC[AG]GTCATTAAAGCCATCTGCTATTCGGCTTGGATCTGCGGAATATTT
113945_B	A	N	G	TGCAGGCAAGGCATACTTGTAACTAAGGTACAATGTTTAAGGTAATTGGACAAATGTTATTGACTATTCCTCACCGAGAGC[AG]ATTTGACCATG
114291_A	C	A	N	TGCAGGGTTGAAAAACTGTAGCAATTATGAAGCACACAGTACATGTAATTATAGTAACCAACA[AC]ACCAGATGACCTTTAGTTAGGAACAAATG
115350_B	G	G	N	TGCAGAAATCAGATACGACGTCGCGTACGGTGTTGGTGTTGGTTACGTTATTTTGACGTTATTTTTCATGCAATT[GT]CATAAATAACGTCGTAC
115437_A	T	T	C	TGCAGTCGAGTGTATC[CT]GACACTTTTAACCAGAGTGTGTCAATGGGTCAGTGGTTACTCAGTAAAAGTGAAGGTGAAGTGGCAGATTATATAT
116539_B	A	A	T	TGCAGAAAATTGAGTAATATGCAGACGATTGCTTCATAATTCATTGTAAATTATATC[AT]CAAAACTTTTGTGTCTGGGCAAAGATGTCCAGAAA
116712_B	G	G	A	TGCAGTAGATATTCCGGATACGGATAAGCTAATATTAAACTATTGTGTAATATTACTAAAATTGTAAA[AG]CAAGATAAAATTGTTATTAATCGA
116758_B	A	A	G	TGCAGGAAACTGCATCAACTGATTC[AG]ATTACCATTCGCTACATGTCAATTTTCATGCATACAAAAACAAGATAAAGAAATGCATTAGATGAGA
116879_A	T	T	N	TGCAGTAAAACAAATTGCCAAGTTGATCCTTAACAA[CT]GAAATTACTGGGAGAATGGCAGAGATTTGGTTGTCATCATTGTCTCTTATACAAAA
116879_B	G	G	N	TGCAGTAAAACAAATTGCCAAGTTGATCCTTAACAATGAAATTACTGG[AG]AGAATGGCAGAGATTTGGTTGTCATCATTGTCTCTTATACAAAA
117000_B	T	T	G	TGCAGAGAAGTTAAAGTTTTGTCCAGGTGGAGAAGTCATTGA[GT]GCTGAATGTGCAACCAAAGATGGCATGCCTTATGATGGTACTGGTGAGAT
117199_A	A	A	N	TGCAGCCATTACC[AG]AAGAAATACCATGGAGGAACTGGATTATACTACAGATTGTATTGGAGAACAGATAGCACACAAGTTTGGATTGCAGTAA
117492_B	G	G	N	TGCAGTATTTTTGAGGATGAATTTTACGACGCAGATCTC[GT]CATTATTTGATGTAAACAATAAAGAAATGGCAAGAACTAAAAGAAGAATTGAT
117521_A	G	G	N	TGCAGTGACTGGTTGGAGCTT[AG]AACTCACTAGGTGGTGCTGGTGGCTCCTGACCAACAGCTCTCTTCTCAACTTGGATTGGTTTACTGCTGGG
119851_B	T	T	N	TGCAGGAAAATCTGGTTTGCTGTCCCGCGACAGCCTCTTGTTGGTTATTATCTTTGATATTATTATAGC[AT]ATAGATAAATTGTAGGCAGCAAT
119972_A	T	T	N	TGCAGTATTATGACCTACTTAATGATGTGAATATAAGAGGATTTGTGATTGGTGCTACAAACATCTTGTT[CT]AGACAGAAGCGCCACCTAACAG
120821_A	A	G	N	TGCAGGCACTACAAAAATGTCAAAATCATCAACGATTCTTTAAAAGTGATGTCAGTTCAACCCTGTT[AG]GATGGACATATCCACCTTAGAATCA
121654_A	G	G	N	TGCAGTAAGATCCAATGGATAATTCGTAGAATATACA[GT]ATGAGCCAGCAATGTACTGTTGTTTGTACGGAATTTTGTGAAGCTGAGGTTTCAA
122027_A	A	G	N	TGCAGTA[AG]TTGGACAAAGTATGAAAAATGAAAAATTATATATGCTAGAACACGTAAGATCAATAAAAAGCAAATAATGATCTACAAATAGTCA
123268_A	C	T	N	TGCAGCATTGTTGATAC[CT]CCGTTTCATTTCCAAGGCACGCCTAACGCTATCTTGGAAATATTCACCGAGAAAAACATATTCAGGTAGAAACTG
123314_A	T	G	N	TGCAGAGGATATGTCACAAGCCTCAGCAGAAAATGAACCAATGGCTCCTAGTTTTAC[GT]CAGAAACTAGCCCCAGCTAGAGAAGCCATGGAAGG
123314_B	C	C	N	TGCAGAGGATATGTCACAAGCCTCAGCAGAAAATGAACCAATGGCTCCTAGTTTTACTCAGAAACTAGC[CT]CCAGCTAGAGAAGCCATGGAAGG
123343_A	G	G	A	TGCAGCTTCAGCTTCTTCACGTTTCTTCTTTTCTTCCTCTTCCTGGTCCAATTCTTTGAT[AG]CTTTCTTCTAAAACATTGGGCCAGAAATCTCC
123488_A	A	A	C	TGCAGCAGCCTCGTTTCCATATGG[AC]ATACCCTCTGCAAATTCTAGTCCATTTAATGTATACTCACAAATGGGCATCCAAAGACCAACAAACAA
123933_A	T	N	C	TGCAGACGTATGACGTCAGCGCGGACA[CT]ATAGTCGAGACGACTTTAATGTCAATTTACCAAAGCGCCAGACGGTCGAACGATCAATGACCATT
124167_A	A	A	N	TGCAGGATAGAACCTGAAGGATGCTCGTGGCATACATTTGACATTTTCATTGTTTTCAATCATTTATCATTAAAATTCATTTTTTA[AG]CTGTGT
125198_A	T	A	T	TGCAGGAACCCAACAACCAAGAAACCAACCACCCCCACCACAACAGT[AT]TGCCCAACCACCACCACCACAAGAAGCAGATAGATTTTCTGGAAA
125290_A	T	T	N	TGCAGACCT[AT]AGTGAGCAGATTTCAACAGCTGGAACTGAAGCTTCTGGCACAGGAAATATGAAATTCATGTTAAATGGTGCCATGACTATTGG
125534_B	G	C	G	TGCAGGATCTGATGGAAAAACGTGTTATTTTCTACTTAGAACCATTATTGACCCTGTTCAATAAATAATGTATACCACT[CG]TTAAGTGGATATT
126030_B	A	A	N	TGCAGAAATTTTATCATTCTTGTTTTATCAAGTAGTCAGCGAAAGTAAC[AC]AAGATGCCAAGCAGCCCAAGAAAACGTTCACGATCCAGGTCTA
126970_B	G	G	N	TGCAGAACCTTATAATAGAGGAGGTTACAACAAAGGAGATCGATATAGAGGTGGACACAGAGGTTTGTTTGTAGCTAATGTAAAAATAA[CG]AAA
127106_A	G	G	N	TGCAGAGAACTGTTTCCCAAAAATGGACGAATTTTCCTC[GT]TGTAGCAATTTGATGAGAAATGATGTATTACGTGTGTGCCTTTGGACTATTGC
127518_A	G	G	N	TGCAGACCTTGTATGTTTATACACTG[AG]TTGCTTGACTTGGCATTATCAAACTATTTTCTCAGTCATTTTATTTAAGATTTTATTAATGAAGAG
127791_A	C	C	T	TGCAGAT[CT]TGTTGTAACTTTAATTACTGTGTTTCCACCTGACTGGTCATGTGATATGCTGTGGAACTCACTGTGAAAAGACAGGCTGTCGTAT
129715_A	C	A	C	TGCAGAGTGAGAGCCCTAGCAGAAAGAGGAGAAAAACCTC[AC]GGCAGTTATATTGATTTGACACATTCTCCAAGCCCCCCACCATCTTGGACCA
130444_A	C	C	A	TGCAGAACGTCT[AC]AACATGGTTTCTCTTATGAAGACGTGATGGTCGTCTGCAATAAATGTGACGTCATCCCTGAAGAACAGCTAGATGACGCT
130534_A	G	A	A	TGCAGTTTACCGATTTGGAAGCGGTGGGCGGCGCTT[AG]TAATTTGTTGGTCGCGCAAAATGTTAAACAGGCAAAAGTTAATAAGTTTTAACTGG
131289_A	G	G	T	TGCAGATTCTTTTTGTTATCAGGGGGTCTCATTG[GT]GGTGTGCCGATCCCGGATCCCGCTTACTGTTTTGTCACATTCCCGTTTCCCGCTTACA
131765_A	T	T	G	TGCAGGATGCACTTGATATAGAAAACATGTCTCGTTAGGTTATAATCTATGTA[GT]AATCCAAATAACGTGGAATCAACATGCATATACGCAAAA
132364_A	G	G	N	TGCAGTTGTATACATAGG[AG]TCTGCCGGCAAACCAGCAGAGAAAACAGAACAAATTGTATACATGGTATCAGATAATGAGAAGAGGTATTAAAA
133384_B	T	T	C	TGCAGTTGTCATTCGTTGTGGTTGCTTTCTTGGGTCTTCTTCGCCTCGAAATATTGCATCAAATTTGGTCATCCA[CT]GAACTTAATACTGTTTC
133583_A	A	A	T	TGCAGCACCAAAAGAATTACAGACGATATCAAAGTGCCTTGCTCATAAATATGCCTTTCATAC[AT]AAATTTGAATTGACTCCACCTTACCCACC
134417_B	G	G	N	TGCAGATATTACCGACCATACTCCAACTTTATTAGTTCCTCTTATTGTAACATGCTTGCATTTAGCGAAATCAATGTCACCAGACAGA[AG]GAAT
134863_B	G	G	N	TGCAGCTAGTTCTACTTGTTCCTCCACAGAACTCAGTAAATTTGCTGTAAACTCATATATGTCCAAGATATTGCTGAAGATCAC[AG]TCTAAATC
135276_A	C	C	N	TGCAGCGATCACCTG[CG]AAAAAACAATGCATTTGTTAACATCAAATAAGTATAGGAAGATGTGGTATGAGTGTCAAAGAGACAACTTTCATATC
135848_A	T	T	N	TGCAGAATGATTGAGATGAT[GT]GAACAGTGTTATTTATTTTAGTGCTTTTGAGATATGTTATTTATTGTATAAATGTTATGTATTGCTATATAT
135915_B	T	G	N	TGCAGGTCTTTGTCCATTCTTCGCAAGTCTCGTAATCTCAGAGTGTAAATATCAAATAAGCATTATCCTTATAACTTATTTTTATCTTTG[GT]AT
136510_A	A	A	N	TGCAGTTATGTATATCCAAAGATAGCGGAAATTTATCT[AT]GTCAGTTTTCTTTTTCGGTTACAATTTTGATGTCACTGATAATGTCTGCTGACG
136544_B	G	G	N	TGCAGTCTTCAAATGTTTAAAAAAGTTGTATAAAAGTGTCAGTTTACATAGATAGTGCACCTTTCTA[GT]AAACATGTAATCACATTGTCAAATA
138581_A	A	A	C	TGCAGCATGGAATTGCATAAGAATTTGACCCTTGACCCGACTACCTCGA[AC]TATCCCAACAACATCTGCATCACCCTTGACCTCTGTTGTTCAG
139079_A	T	A	N	TGCAGCCGTAGTCATGCGAACATTTTATTTTGATTCTGTGTTTCTGTGCAAACCAATCTACA[AT]TCAAGACACCAGCTGCACCTGTTGTAAAAT
139181_B	C	C	T	TGCAGCATCAGGCAATATGTAGTTTACTCGAACTCGTCGAAAACATTTTAAATATTGGAAAGACGCATCTT[CT]ATCAAAAACTCTAAACACATC
139234_B	T	T	N	TGCAGAGTTCTGGTATGGTGGACAATTTTGGAAGTCCTTCATCAGATTCAGCTGGTGAATCTCGTAAAAAGGAAGTTTC[AT]CCGCCAGCAAATG
139468_A	G	A	N	TGCAG[AG]TCTTTTGGTCTTCCCCTTTTGTTGGCTGAAGACGAACCATCTGGAGGAGCAATACCATGCACATCTTGCTTATGTTTTTTGAGGTAG
139468_B	A	A	N	TGCAGGTCTTTTGGTCTTCCCCTTTTGTTGGCTGAAGACGAACCATCTGG[AT]GGAGCAATACCATGCACATCTTGCTTATGTTTTTTGAGGTAG
139519_A	G	G	N	TGCAGACTTTGCACCCACTTCTAGAAGATGGATGCATCGATGACGAAATTCAAGAGAAATATAAAAAGGTCTAGTAT[GT]TTTATAAGCAAACTC
139595_A	A	G	N	TGCAGGCACAGTAGAGTCATAATTGTC[AG]TGAATGTTCACCCTTTCTGCCGTTCGTTCAATATTATAGACGCTAGGAGTTTTCTGAACTTGAGA
140462_A	A	G	A	TGCAGAATACAAGACAGATGTAACGATACGCT[AG]ATGATAAATGAACAGAATGTTAAATGAAGTCTAAAGTCAATGATATCTTAAAGATATAAA
141978_A	G	G	A	TGCAGATTAAACGCCAACCAAAACAGAAATTAAAGCCAAA[AG]CGTTATTGTCTCATTATTGGAATTAATCAGGATTTTATTAAAATATAAATAT
142714_A	A	T	N	TGCAGACTG[AT]TAAACTAGCACGTTAAAAACCCGGCCCAGCGTGTGAGTCTTGTATAAAGCAGGGTTTCTATTCATATTTCATTATCATGATCA
144089_A	T	T	N	TGCAGTTTTGATAGCATGAGGTGGTAACA[CT]TTTTCCCTTTTTCAAATTTCAGTGTATCAGAAAGACTGAATATGAGAACCCCTAGTATGTTCC
145504_B	A	A	N	TGCAGCTGTGATGTTCCATTTGTTGATCCTCTTAGTCTTGGGTCAATTAAATTTGGTTTTAC[AT]CCTAGTGATGCAGAAACATTACAACTGACT
146529_B	A	A	N	TGCAGCTACGAAACTCAAAGTTAAACCAATCAGTATAAAATTAAAACAACCAGCAATAAAGAATGTTATTGCTAAGTTAAA[AG]AAAGTTAAAAA
148763_A	C	C	T	TGCAGTAAT[CT]ATTTTGATGCTATCAAATGTGATTGTCTGCCGTCCGATAGACATCAGTAAAGTAAAGGATCGTCCAATAATTAATTGGGATGT
149216_A	A	T	N	TGCAGATTCAATA[AT]AAAGACATAAGCATTTTTCTTATCTTAAAAATAAAAAATAAAACATACAAGAATGATGTTATGTCTCCCATCAAAACAA
149567_A	T	T	G	TGCAGTTGATTGTAAATTGAGGTAACTCTCTTCTAAGTTTCGTAACTGTGATTGTATTTG[GT]GATGCCATTTTAGGAACTCGGCAGTTGTCTTC
150122_A	G	G	N	TGCAGACACTTGTCAAAAACAAGAAGATCAAA[AG]AAGACAGATCATTTATTTTCACATTCAGAAATATTGATAACGTTCTTTCCATTACATGTA
150368_A	C	C	T	TGCAGGATTTCAAGGAACAATGCCTTCGGATACATCATACGCATCAGAAGATATTCCTTCTGATATTTTTCAGGGCGGCTT[CT]GATTCATCTGC
151260_A	T	T	N	TGCAGTACGTTAAAGACAATTTGGGACTTAAATTACAGAGCCATCCTAAAATATTGCAT[AT]ACGTTTGGATATGAACGAATGATCTCAAGTCAA
152471_B	T	G	G	TGCAGGGGACTACTTGTTCCACTTGACATGAGTAAGATGGGTAAAGTGGCTCAAGTGATATAT[GT]ATGGAATAAATTTGTGGTAAATATCAGGT
153591_B	T	T	N	TGCAGTTCAACACCATATAAT[AT]ACTATTTTTCAGTGTTATAAAAGAAAAGTTTTGTGCAATTATGTGTTTATGTGTGGAAGTATTACATGATG
155707_B	G	G	N	TGCAGTACTGTATCTTTCTTAACACTGATGCACACATATTTAAGCTTTTTAAACT[GT]GACTTTCTATTTGCTTTTTATCTTATACTGGCTAGCA
156571_A	G	G	T	TGCAGAAACTTT[GT]GCAGGTGTTTGGCCTGGATTTGCGACAGGTTTCTGCGGCATCGGTTGATTTAATATACTAGGTTCGGGACTACTTGCCAT
156571_B	T	C	C	TGCAGAAACTTTGGCAGGTGTTTGGCCTGGATTTGCGACAGGTTTCTGCGGCATCGGTTGATT[CT]AATATACTAGGTTCGGGACTACTTGCCAT
157843_A	T	T	C	TGCAGATACTGTGTTTTACCAATATCTTTCTCTGATCCATC[CT]TTCTTTTTGAGGTAGGGTTCAATAGCTCTGTACTGGGCATAAAAGTTACTC
158786_B	A	A	G	TGCAGAACTAATGTCTGACCAAGTCC[AG]ACCGTCTGCTAGTAATTCCCCTCCATCAAGAGATCATAGATTATTATCTCCAATGAATAGATCAAG
159103_A	T	T	N	TGCAGTAACTGT[AT]CAGAAAAAAATCTAAAGATAAATATCCATCTACCCATTTATGTACTTAGACACCCAGCAACCCAAACCTTTCTCTAAACT
159762_B	A	A	N	TGCAGCCAACACAATTTTATGAGCTAAATATTTGTCTTCACCGACAACTAAGGTCACATCACATAATTTAGTTAA[AG]AGTCTTAAAGTACTCAT
163195_A	T	T	C	TGCAGATGCACAAACCCTTCAAGGAATGCACTCCTAAACAGCTTGGAATGTAGATT[CT]TACAAGACATGTCCTCAAGACTCAGTAAACAAATCA
163217_A	A	A	C	TGCAGAAATATTTATACAAGCTGTTGTTTATCTGATAAGTTC[AC]ACAATTATTGGTATTAAACTAAATAATCTATTGCTAATGTCCCAGCCTAC
163413_A	A	A	N	TGCAGTATAGCTTAGAGTTGAGAATTAATATAGTTTATAATGTGTGATATTATAGCATGTATAGAGTGGTATCCCTTTAA[AC]TGCTTTTGGAAG
163826_A	A	A	T	TGCAGTTTTCTTTGACACCATTGGCCTTCCATAAACT[AT]TCTAGTGAGAAAGCAGAGATTTTCCCTTCTATATAATCTTTCATTTCTTTGATTG
165821_B	A	A	N	TGCAGATGTAGTTGTGAGTAATAGTTAATAAAAATTCTTTATTTTTAAGTCGTCCAAACACCTGAACAAATATTGTCCATTTTTGCATAA[AC]CT
165874_B	G	G	N	TGCAGCCGCTACTTCATTAACTATTTCATTAACTTCGGCGAGGATCCCTGATCCTAAGCTATTTGAATTCGT[AG]GCAGATCATCCTTTCCTGTT
165983_A	A	A	T	TGCAGAATGTCCTTGTAGCAA[AT]CCAAACATGTTTCCACAGGCTTTACTTATTGAAGCCATTTTTGCTATAATGGGCAAATTATGGATGACAAA
166274_B	A	A	N	TGCAGCTGGTGTCACTCGTTGGGCAGTAACTAATTACCTTTCTAGATCCCATATGATCAACCTACAGTTTTAGTTGGGGT[AT]GGCGTGGGCCGA
169684_B	A	G	N	TGCAGTTTTCTATTTGGATTGTGAGGAATATTATTGCACACAAAGACTTCTAAACAG[AG]GGAAAAAAGACAGACAGAATTGATGATAACTTGGG
170694_A	T	G	N	TGCAGTACGGATTAGGATGCCACACAGACAACATTAATTGGTATCTGGAA[GT]GAGGAAATATAATACACTAAGTAATAGGTTTAGAAATTAAAC
171351_A	C	C	N	TGCAGTTGTGTAAACTCATTCAATAGCAATAATGAAGTTTTGTTTCTT[CG]AATAGAATAGTAACTAGGATCTGAAATTATATACACAATTATTG
171452_B	C	C	N	TGCAGAATGATTGAGAATTGTGTCTTCATCACTTTCTC[CT]TTCATCCTCTTCAGGAATATTCTCTTCCACATAAGATGACAAGTTTACATTTCT
172200_A	C	C	N	TGCAGTATAAATATCAGGATTACAGTTGTGGATTCAAATTTAAACATACTTTTTGAGGAA[CT]AATTGTACTTTGTAGATATTTGAATTTTTGGT
173040_A	G	G	A	TGCAGATAACAGTATAGCT[AG]TAACAGATCCCTATGCCTCAGATATTGATGTACAAGCCCATCACAGAAGTCGTAGGGGATTCTGGGAAGGTCT
173869_A	T	T	N	TGCAGGAAGATGGAAACCATTTAGTACCATCTTATGG[GT]GCACCTGAAGATGTCTCATACCAAGATATATATGAATTGACACTTGTTTGTGGTA
174283_A	T	T	C	TGCAGCTGATATTCTTGAAATCTTTGTGAAATCCTTTGTGTCATCTTGAGATATTTTTCTAGGCAATTTAGGGCACAGTTATTCTGAAAATA[CT]
174373_A	A	C	N	TGCAGCTGTTTATTATTCTACCTGGCTTTTAATTG[AC]CAAAGTGTTTGTATGGAAACTTACATCATCCTGACTGTAATTAAACAAAAACATAAC
175032_A	C	C	T	TGCAGATGTTTGTTTGATTA[CT]GGTAATGCTGCAATCTGATTAGGTTAAAATCTGAAGATTAGTCAAAACTGTCATTATTTTAATAAATTTTAG
175483_A	C	A	N	TGCAGATGATATGGTTAAAAAATGTGATGAAAATAATGATAATTTACAGTATTGTGATTCAAAT[AC]AACAAACAATTATGTCTCAAAGACCTCG
175732_A	C	G	C	TGCAGTAAGTCCATCTT[CG]AGAACCAGACATTCTGACACGAGGTGCAAGTGTCATTTTCTAATATTTATGGCGTTGATAACCAGATCATTGCTT
175732_B	A	A	G	TGCAGTAAGTCCATCTTCAGAACCAGACATTCTGACACGAGGTGCAAGTGTCATTTTCT[AG]ATATTTATGGCGTTGATAACCAGATCATTGCTT
176653_A	G	G	N	TGCAGTCTTATCAGGCTGCACTTG[GT]CAAGGTGTTTTATTTACAGTTAAGATTGACATTCAGCTTGGGATTAACTTTTTTTGATATTATAAATT
176653_B	C	C	N	TGCAGTCTTATCAGGCTGCACTTGG[CT]AAGGTGTTTTATTTACAGTTAAGATTGACATTCAGCTTGGGATTAACTTTTTTTGATATTATAAATT
178909_A	A	A	N	TGCAGTTTAAAGTATTTAAAACATTTTTAAGATTTTTAA[AG]ATAGCCTGGATTTTTACCAAACGTTGACAGAAGCTTCTGACAATCAAAAGATA
179341_A	A	A	T	TGCAGACTCACCATAAAAAAATATACATTGATATATGAATTGTACTATATATGAATGTTTA[AT]TGTTGAAGCAACATTGCCACAACTTTTCATA
181251_A	C	T	N	TGCAGTTTCAGCAATAGTCTCACTTTGCACATGGGCTAAATACAGGGGAAT[CT]GAATATATTATCAAAAATTACAGATGGGTGTTTGTCTGTCT
181309_A	T	A	N	TGCAGTACAGCATTCGGAACACATAACTAGATC[AT]ATCATATGGCCATGAGAAAATTCTATTTGTCGTTTGCCATCACCAATTTGGTGTTCATC
182629_A	T	T	N	TGCAGATTGGGCACACTGTATGTAGTGTGCCGGTAGATAATTTGAAACTCGAAACTCGCGTATTGATAATGTAAAATACA[GT]AATTGAAAAAAA
183133_A	A	A	T	TGCAGTGAGAGAGAACGTGCAAATGCTTCTC[AT]CAATGACTGTGAACAAATAAAACGCATCCAATCTAGTCGCCACTCATATCCTATTCAAAAG
183532_B	G	G	N	TGCAGATGTTTTTGAAAAATAAGAAATGCCCTTTTTTTATATTTTAGCTTCAAATAGCAGTCCTAAATAT[GT]GAATATGCTGGATTGCCAAAGA
184177_B	C	C	N	TGCAGGATCAGTTTAATATCTTAGAGAAATATGAAGTTCCTGTGGAAGAGGAGGTAGGATTTA[CT]AGGAAATTTTAAAAAGTGTCTCAGAAGTA
184330_B	G	G	N	TGCAGAAAAAATGAGGTTTCATGGGAATAATATCTTTTTTTTTGGAAGGTTAATCTTATTAGTAAATA[AG]TGATACATGTATTGCTTATCAAAT
187177_A	G	G	T	TGCAGATGGGTTTGAATACTGGA[GT]TATCTTTGTCATTTCCTGTGCTGTTTTGTGCACTGTGAATATATTGTCCTGACCGAGAACTACGAAATC
187298_A	G	T	N	TGCAGCATCAAATCTAAACAGTGCGATTATTGTCACGAATCACACGCCTCTGTAAACT[GT]TACCAAAGTTGTTGAATATCAAGACCGGATATCA
187646_A	T	T	N	TGCAGAGCATCTGGATTTATG[AT]AAGGTTTTGCTCATTATCAAAAGTTATTTATTTACATAGTTTAATTTTAAATTGGGGAAATGAAAGTAATT
187655_B	C	C	N	TGCAGAGCACCCGAGGACGAGAGAGAGTATTGGCAAGTTGCACACAGTGATCGACAGTCTGGTATCT[CT]AAGTACAGGGTTAACGAACTGTGGT
188312_A	A	A	T	TGCAGCCAACTTGTGTCCATTT[AT]ATTCTTTGCACATTTAGAATATGATCAATTGACTGTGAAGACCTTTTAAGAAATACCATTCTCATCTGTA
190624_A	A	T	N	TGCAGTATG[AT]TAATGTTTATTCTCTAATTCTTCGTCAATTTATCCTTTTCTGCACCCATCGTATGAAAAAATTTAATCAATGTGTGGTTTCTT
190810_A	G	G	A	TGCAGCATCTAGACGATAATCACACAACTGATG[AG]AGTACTTCAACCTTAGTTCTCAAATCTAATGACTTGAAGTCGGAATTCACAAATGGATT
192710_A	C	C	N	TGCAGTGCCTTCGAACGGCA[CG]AGAAGTTCAAATTGATGGAATTTACATTTTTCTAAGCGGTTACCCTATTAATTCATCCTTTTCCAATGGAAA
194841_A	T	T	A	TGCAGATGTCATTGTTTGTGGTTCTTCATATCCCTGAGTCTTTACACATTTAGATAGCACAGTCAGCCCACTGAACACCTAAAAA[AT]TTTAATC
194878_B	T	C	N	TGCAGCTTCCGATGACGCCGT[CT]TGCTGATAATGTTGTTGCATAAGTCTATGGTGAGCAGCGGCACTATTTGGATCGTTGGCATCTCCCGGTAA
195474_B	C	C	T	TGCAGCAGCCGGAAATGCACAAGGGGAAGCAACCTTT[CT]CAGCATCCTGAAGCAGTTGCCCACCTTTGTTCACAGGCGGCAATGAAAAAGTTAA
201087_A	G	G	N	TGCAGTCTACCTTT[AG]AAATATGCAAACGGATAGAGTTTTTTGTATCTAGTGCTAGATATTAAGAATTAAGAATTATAATAGCTCTTTTATGTA
201087_B	T	A	N	TGCAGTCTACCTTTGAAA[AT]ATGCAAACGGATAGAGTTTTTTGTATCTAGTGCTAGATATTAAGAATTAAGAATTATAATAGCTCTTTTATGTA
201764_B	G	G	T	TGCAGATCACGTAACGACCCATATGTGAAGGCACTCGGATTAACGAAGGACACGATAAATTTGACC[GT]TTTGTAGCAAGTCCTTCACGATGCAC
202081_A	T	T	C	TGCAGCAAGTCCACAGAGTTCTATTGA[CT]GAGTCCCAGGTTTTATCTCCAGAACAGGAAGCTAGTATCCCAGTGACAGTCTTGGATGAAATTGG
204646_A	C	T	N	TGCAGATAACGTTCTTCTTCTTCTAAATACTGCCCACAT[CT]CAACATGATGAATATTCTGGCAAGTTGCGCATGATTAAAAACAGATTGAAAAA
205315_A	C	C	T	TGCAGATAACAACCAAATGTAA[CT]GGAACTTCAGAGAAAAAAAGTAAGTGTAAAATATAATATAGAAAACAAATGGCTATGTCATGTGTATCTT
205543_A	T	G	T	TGCAGATTTAAAGTTGATAAAACTCAACCTACCTTTATAGT[GT]GTATCTTTATCTATTATAAAATAAAATCCCTTGTTTATTTGCAATATTAAA
205948_B	T	C	N	TGCAGCAAAGTATCCTACATCTATCTGATCAGCATGCATCAACCTCCTCCCTAACATCATAAAGTCATCTCTCAT[CT]AACGCTTCTCGAAGATT
206233_A	C	T	C	TGCAGAT[CT]ATCGACTGGTACTGTGCTGTCTTCTCTTTGATGTTGCTGTCATTTACAGAATGTGTTGTTATAGCTTGGGTATATGGTAAGTTTA
206422_A	G	A	N	TGCAGAATAATGAATTTTATCAAATTGGCATGCATTTAATATT[AG]CATTAACTTAAAACACTTCCAAACTCCTAAAATGATGTACATGTTGTTA
207240_A	T	T	N	TGCAGGAGCTGCACACAATG[GT]ACTGCAAATAAAAAAATGGACAGTACTAATCAATAATTAGGCATTATATCAAAGACAATACATCAATGCCAT
207240_B	T	T	N	TGCAGGAGCTGCACACAATGTACTGCAAATAAAAAAATGGACAGTACTAATCAATAATTAGGCAT[CT]ATATCAAAGACAATACATCAATGCCAT
208525_A	C	T	G	TGCAGGAAAGAATACCTGATGAATACAAAGACTACACATTAGAAAAACTTGT[CT]GGAAATCGTATTGAGTTAGAGAACTTCCAAGTTTTCCTGA
208565_A	A	A	N	TGCAGGTTAAAGTTTTTGGTCAAGGTAGTTTTTGATGAAGTTG[AG]AGTCCAATCAATTTAAACTTAGTACACATGTTCCCCATGATATGATCTT
208811_A	C	C	N	TGCAGAACAGGCCAATTGGGATTTCTTGCGTTGGAGCCTTGGATTTACAGAGCCAGGCCACCACCACTTAAGATATGGTTTAAGTC[CT]AGTACA
211150_A	G	G	C	TGCAGCA[CG]AAAATGACGTTTGCAAGCAAATTTACTTCTGACAACGGCTTATCTAATGTTACCTAGATAACGAAATATTACACAAATTATTGAC
212387_A	A	A	C	TGCAGATTACATAATATCTCTGCACTTGATGTAACCCATAAAACATT[AC]AAATGAACCCTGTCATTACTGCTCTGACATTTATATAGCCCTCCT
214395_B	A	C	N	TGCAGTGTGAACCTAGCTCTGAAGCAGCATGTGTCTCCTCAAAAATAGTTGATTCACGATCTGATCACAATGGTTGACCACCGTTAGTAATT[AC]
215293_A	A	T	N	TGCAGTATATATTCGT[AT]AAATCATTGTTTACCACCTTGTATACATGTATATAAACGGGTCGTAAGTTTTGTTTGACCTCACACATTAAAATGA
215382_A	G	A	G	TGCAGGTTATGCAAATGGGATAGCCCACCAGTGGTAAGATATAAGTAAGATGCTACACAGGAACATCTCACT[AG]CAACTTCAGAGGAGGAACAG
215805_B	A	A	T	TGCAGGCTCAGATAAAAGCTGCTCAGCAACGAGCTAACACAGCTGCTGTGCAAACTCAAGCTCTGGTAGGGTTTCCTTCTATGGCACCATG[AT]A
215839_A	A	A	N	TGCAGTCATCCCTGGAGTAGGCTGTCCCATATTTGCAATCGTTCCCATATTATTTACTGT[AT]GGAATCTGATTCAGTCCTATCATTCCTAGAAT
215915_B	C	C	N	TGCAGGTCTCATCAGCTACGACAGCTGATTACAGTGATCCATGTACAGATTATGATATAATAGAAAGTCACTACAACAGAACTGT[CT]AATTACA
216075_A	T	T	N	TGCAGTATCTCT[AT]TTAGCTTAGCCCTTCATGAACCTCTCCTGTATTAATATTGTGGTGCAATGTGAACTAATTTTCATGTGTAAATTGGGTTA
217079_A	C	T	C	TGCAGTTAACTACCTTAGCAACAAACGTCTGCCAAATTACTGTTTACAATTGACTTGAAAGATTGCCTCATGAAAT[CT]CATAATTATTACTCCA
218114_A	A	A	G	TGCAGAATACTGATGATTTTGGATTCTAAGTATGTTATTAAT[AG]CTATGCTTCTGTAAGGGTTCCCACGAGATTTGTCGAAGGTCTCTCATTCC
218575_A	T	T	G	TGCAGCAAGCTTTATAAAATGACCACCTATCCCTTCCCTATCTGTAATGTGATTGGTCAAATCCTTATCT[GT]ATCTCTGTAGACAAAAATAACT
219844_A	T	T	N	TGCAGAACTGTTTTCTAAGTTTCTCCCTTAACTCCTCCCGTTGGACCTGAAGATTTTTTTTGTTAGCTTTGAA[CT]TGCTTTATTTCTTCTTCTG
220087_B	A	T	N	TGCAGAAAATAAATTTAATTCAACTTTGATGTAATTATAAACAAAAAACAAGAAAACATATTAATTTGACATGTTTC[AT]GTATTCTGTTTATTC
220088_B	A	G	N	TGCAGTCGTAGGGAATCTGTTAGTCATATTTACATTAGTACATAATAA[AG]CGGATGAGAACTGTTACAAACGTATTTTTACTGAACCTTGCCGT
221096_A	G	A	G	TGCAGCATATATTTTCTTCCTTATAACTGACAGTGTCACC[AG]GAACTATCGTCCATTACTATCCCGTTCTCATCGTTATCGTCAGTTGAACGAC
225619_A	T	T	N	TGCAGGTTTTTCAAAGAATCGA[AT]ATGAATTTTGATATGCGTAATTACAATGTATATTTAACAAATGCAGCTGGCAGGTCAAAAGTGTATGTAT
226475_B	A	A	C	TGCAGGCTCCTTTGATTGAATGTCGATCAAATAAGAAAATGTTCCTGAAGGTCTGCATCCATACGCAGGACAACTCGATATGAC[AC]GCACAATA
227064_B	T	A	N	TGCAGCCTTTAAGTTCTTTGATAAATTATTTTTCTCTGCCTCACTCTTTCTCAACTGTTGATTAACTTC[AT]TCTACTCTCTTTGACCAAACACC
227583_A	C	T	C	TGCAGACTTCTATATAGAAGATTCTATGCCTTCTTCTATGGGAGGTTCTCCTTCTAGTGCTAA[CT]ATAGAGGACAAGTCTGAAAAACAATTGGA
229093_B	A	A	N	TGCAGTGTGCACACTTCCTAATTGTGGCCATTCTTCCTTAAGTTTGCATATTTTGTCTATTATTTCTTGTTT[AG]TAGCTTTTTGCAGATTTCCC
229936_A	T	A	N	TGCAGACAATCGATCGTATGTGGTACCGATATATAAGATTTGCCCATTGCTTG[AT]GTTTCAACATCATCCTTGTTAAGAATGAGGATTGGTTCA
232205_B	T	T	N	TGCAGGTGTTGCCAAAACCTTCTGTCCACGTATCCTCTGCATAGAATGTTCATCATCTGATGAAGAGCTTGATACTTC[CT]GAAGATGATGGACT
233963_B	A	C	N	TGCAGAATCAGATTGTCTGTCAAACTGTCCAAAGTCTGAATGTTTATCACAAGA[AC]TGTTTTCTTTGATTGTAGCATGTTCTCTCGTCAGTAAC
235597_A	G	T	T	TGCAGAAGCAGAACAACT[GT]GAAAAATCTCTAAAAGACAATAATTGTTTCAAAACACAAAAAATTCTCGAATTACATCATCACAAATTTCCACT
236425_A	T	T	A	TGCAGGGAAACCTGATGTCATGTTGTTATTGCTCAACAAGCTCATGGAAGATGGAAATATTCTCTATAAGGTAGTCAAAAGTTCACCAT[AT]AAA
238309_A	T	T	N	TGCAGTGTATAAT[CT]AGACAGTTTTGTTTTCCATCGCAAAGTCGATTCCAAGAAAATACTTCGACATCGATCTGGTCTGATATAGAATCGTGTT
238309_B	C	C	N	TGCAGTGTATAATTAGACAGTTTTGTTTTCCATCGCAAAGT[CT]GATTCCAAGAAAATACTTCGACATCGATCTGGTCTGATATAGAATCGTGTT
238403_B	A	A	T	TGCAGTTTTTGGCTTTTACTAAAAAACCAAAGCATTTAGAGC[AT]ATTTCTGACATGAGGTAAAATTGTTGACCAGGTCAAGAACTATCTGCCTT
238676_A	T	A	N	TGCAGCCGATGGGACAACACC[AT]AAATTAAACGGAGAAGAAGAAAAACCAACAAGTCCACAGTCAACATTAGAAGAAATGTCATTGCAACAAAG
239964_A	T	T	C	TGCAGGGCGCACATGTCGTTCTATTTCTATTCATCGTCTGCATGTAA[CT]AGATTTTTCCATGTGGAATTCATTTACCTGTCGAAGTCATTAATT
240222_B	A	A	N	TGCAGGCACCAAAATATTTTATT[AT]AACTAATGCATCACATGCAACACTTTTGGATTGTATTGGTCTTTGATCAAACCTGTCAACTGAACAGTA
240238_A	C	C	N	TGCAGACCCTTGA[CT]AAAGAACATCGATCAGTAGACAACTGGCATCTTAGATCCAGAGCACAAAGATCAAAACCAGATGTCATATATCTAATTT
240293_A	A	C	N	TGCAGTTTCATAAGGACAAGTAGGCATTT[AC]AATTTGTCGGTAGTTTTGGATTAAATTGTAAAAGGGAACGAATAGTTAGAATTCGATATTCAT
240909_B	C	T	N	TGCAGTCAGTCGGCTGACTCAGTATCGTATACAACATCAATATTGGATCGATAGAAACAAATAATGCAGTTTGTGCAAATTTCC[CT]TCTGTATT
241354_B	T	T	N	TGCAGTGGGACCCACCAACAAAAGATGGCTGGTTAAGTGTC[AT]AACATACAATGTATGAGCCTTGTTTATAATGTGTATATCTGAATGAAAGGA
244598_A	T	C	N	TGCAGAGGAAGA[CT]AAAGGACCACAAGAACTATTGCCTCGACCTAAAGAATATACTGTCAAATTTGACTTCCCTAATCCAGCACCCCTCAGTCC
244650_B	T	C	N	TGCAGTTTTTTATTTGACACACGAAATGGAACCTTATAAAACTGATTGAATATCATCGTGA[CT]GAAAAGTTTATGGACACTCATACGCCATCAT
244884_A	T	G	N	TGCAGTATTTGGTGGAACCCAGTCCTTACATACTAAC[GT]CATTTGATGAAGCCTTAGGATTACCTACTCGATTTAGTGCAAGAATTGCTAGAAA
245721_A	T	T	C	TGCAGCTTC[CT]TCATCTTCAGCCTCTCGAGGACGAGGGCCTGAACGAAAGTGTTCGCTGTGCAGAAAAGATAAACATAAAAACGTGAGAAAAAT
246834_A	T	T	N	TGCAGCATGTCTTGCAAATTTTCGTCATCATCATTTATTGATTTTTCTTCAGCAATCGTTTTCTCAGAGTCTCT[AT]TCTCCACCGTAAATACTA
247495_B	A	A	T	TGCAGTATCAGTACAGGATTTTGAAAGTGGAGGATGGGTCATTAGTCAAAAAGATTTACAAGTAT[AT]TGAATTGATAGGAAAAGGAGAATTTGG
254938_B	G	T	N	TGCAGGGCACAGCTTTATACGACCGCAGGGTTCGAACCCTGAACATTCGG[GT]CAAGTATGGACACAGCATTTAAGCTTGATACAGCTCTGAATT
256683_B	C	C	T	TGCAGGATAGTTTTTTGTAGCTCTTGTAACTTTTGGTGTATGACGTTCAATAAGAACTTCACTATC[CT]TTGCTGCTGTTCCTAGAACTGGGTAA
265526_A	C	C	N	TGCAGTGCTATTTTCCATAGTTTTATTG[CT]ACGAGGTCAAATAAACCTCTCAACACAAATTAGAAAATCAGATAAAAATCAAAATTGTTATTTA
267836_A	A	C	N	TGCAG[AC]TAGACATGTACACCTTACAATCATTCTTTACACCAAATATAGTAGACCTATAGCATACAGTATAAGAAAAACACATAAAACCTCAAC
277103_A	A	A	N	TGCAGATCGTTACTGTCTTGTGT[AT]AAAATTAGTCTTAAAGAACTTGATACATATTTTGTCAAAATAATAAAATTGCTAATGAAATAAATGAAA
288182_A	T	T	N	TGCAGCATCCTACAGTAGGATGCAAAATTTAGAT[AT]ACTATATATAGTTAATATTTATGCACCAATATAGCTAATGGGGGCATTAAGTGTTACT
297494_A	T	T	N	TGCAGTTGTTTATTTGTAAATAC[AT]TTTTGAACATATCCGTCATTTATGTCCTTGCATAATCTTATCATATAGTCTTTTTCTTTTTCCATCGGA
299465_B	A	A	N	TGCAGCTAGTGAGCCAAT[AT]ACAACTAATAAAAAAAATCATGCATCTAAAACTTAATTATCAATCAGTACACATCCAACATCCAATGAATTTAG
299613_B	T	T	N	TGCAGCAATGAATTCAGCTTTAAATAT[GT]GGTTGTGGGTATCTGTCTCTGGAATTCTTGTCTACCATATCATTGTATCTGACCTCAGATTGCTC
303101_B	C	C	N	TGCAGCTATTCCAGCATCTACATCAGGAACAGATGGTAATTCTCCCCATTTTCTTTTTTTGTCCATCTTC[CT]GTCTTAAAAAAAGATAATGTGA
306350_A	T	T	N	TGCAGTTACCCAGATGTAATATGAAATACCATTGCTT[CT]CTTGTGGTATCTTTATTGAGTTGATATTTGTTATTGTTTTATCCTGTAAGTATAA
306350_B	T	T	N	TGCAGTTACCCAGATGTAATATGAAATACCATTGCTTTCTTGTGGTATCTTTATTGAGTTGATATTTGTTATTGTTT[CT]ATCCTGTAAGTATAA
312362_A	A	A	G	TGCAGGATCATCATACCA[AG]AGGTTTTAAAAAGATTTCAAAGTCTTCTTTTATTATCTAATAAAAGGCTTAAACACTATGAATTTATCCCGATC
325164_B	T	T	N	TGCAGATGAGAGAATACGTAGCAGCAAAATCGCGGTTGCGGACAATTTCACAACAAATGAATATGTTTTTGGTGT[CT]TTCGCTATTTTTGTCAA
326305_B	A	A	N	TGCAGTTCTACATTGGTCAAATTGACTTTTTTATATTTCAAGGCTTCATTTCCGTCGTA[AC]TAAGAATGAAATTGAATTAAATTATCCTGTATC
342127_B	T	T	G	TGCAGTCATACACTTTGTTCATGTGGAAAGCCAGATGGCTTAGCCCGGAAGATTTCAATTATAAAGATAATACATGGAAATTAATATTT[GT]CTT
344487_A	C	C	N	TGCAGCCCACGAACATAAATGAATC[CT]ACTGTTCTTAGAAATGCAATTATTAGAAGACTTCATACAATTGTCTCTTTGGAAACAACGGGGAAAT
348850_B	G	A	N	TGCAGCTAGATTGAACTACAAAGAAACAAAAATCTGCTTTCAGCTAATTAACATAAGAATGCCTCTTGAAGCA[AG]TTACAAATGATTAGTTCAC
356950_B	A	A	T	TGCAGTTTCATTTGGATCACTTGTAAGTTGAATAATTTTAACGGACATTTCCAAGTTTTTAGTTTGAGTATCTGATTGGTCAGT[AT]TCCTTGTT
358239_A	A	A	N	TGCAGAA[AT]AACTAAGTCAATTTATAAGTAAAATACGGCAAAAATGGAATTTTATTTTTACAAAACTTACTTCTGGATATCTATCTTATGATCA
362210_B	T	T	N	TGCAGTACATACATTTACAATGAAAATAATTTTAATCAAGGTGAAGTATAAAAAATTGCAGG[CT]ATTTCCAATTTGTAAGGTGACTTTGCATGC
368001_A	A	A	N	TGCAGTGGATGCGTTTGAACCAGATGATATTTATGCAAGAACAGATTCCCGATTAGATGTCATA[AG]GAGACGCAGCATGGTTTAAATTTCCATA
396217_B	T	T	N	TGCAGAAATAAACTACTGTCGTAATCCAGATGGCTCAAGCAAGCCTTGGTGTTACACAC[GT]TGTGAAGGAAACACGTTGGGAGTATTGTGATAT
400275_A	C	C	N	TGCAGCTTTCTTTGGTACACGAACACTGATATATTTACTCATGTGTGCATTATATAAACATCCTTGTGTAGTCACTTCGAAAGT[CT]TCCTTCTT
400429_A	G	G	N	TGCAGGCAAAATTGTGTTGATGGCATGTTACGTATTCGGACATTATGAAACGGTATTTGGATGTTACGAAACAA[AG]TTACAACTCTTGTTAATA
401565_B	C	C	T	TGCAGACAAATACAATAAGCCTTGGGAATGGTTTAGTAATCCTCTTTTAGGCTTGGCCAAGTGCTTCTTTTGATCTTCATCAGTCATA[CT]TGGT
404408_A	C	T	N	TGCAGACAGTTAC[CT]CGACGTTTTAATTGTCCAAATTTTTCAACGCTCAGTTGAAGGCTTGCTCGTGATGAATTGATATAATCAAGATCTTCAA
422511_A	T	T	N	TGCAGTATATTGAACCCCCTACTCATTTCCAAAATTCTCTCATTTCCAAAATTCTAGCTATTC[CT]AACTCCTTAACCTAATAATAATATTTCAA
425410_A	T	T	N	TGCAGAA[CT]AAATTCCTTTGATTTAAAGACGTTTTATAATCAAATTGCGTATTCCGTGATTCAGCTTTGCGTGAAACCAATGAATTAAATTGTA
427624_A	C	C	T	TGCAGAGACTCATTTACATGGAGCTGATAGTAC[CT]TTTGCTGGACTTATAACTGGAGTAGCTGACTTATATGTAGAGGATGCTACTGACATTGA
435703_A	T	T	C	TGCAGCCAGTCC[CT]GAGGTAGCTTCAGTGTGACCTATATTTGACTTAACTGACCCAATAAGTAATGGTTTACTTTTATTTTTACAGATAACATC
451667_A	G	A	N	TGCAGCATA[AG]TCTCTGTGTCTCACTGGTTCTAGTGTTGTGGCAAGAATATCCAGCTGAGTAATACTACATCTGTTTATAAAACAAATATATTT
452783_A	T	T	C	TGCAGCATCGGCTGGACTAATTGGTGG[CT]GCTATTTCAACTTCGCCTGGTAAAAGTGAAGGCGCACCTGGAGGAATAAATACTCCAGACGATGG
452783_B	A	C	C	TGCAGCATCGGCTGGACTAATTGGTGGTGCTATTTCAACTTCGCCTGGTAAAAGTGAAGGCGCACCTGGAGGAATAAATACTCC[AC]GACGATGG
454793_A	C	C	N	TGCAGGTCCTGTGCTGTTTCAGTCAACAAAACTGTGTCATCTGCAAACAATATAA[CG]AAAACACTTAAAAGGTATATTTCTAATTCTCTTTCCA
463821_B	A	G	N	TGCAGTTCTTTCAAATGGTCTGGTCGTGCTGCCATTACTTCAGGAAAATAATGACCATTATCAACCCATACCCGTATTTTCATATCATC[AG]CAG
466086_A	C	G	N	TGCAGAGGTCCAACCCCAAACAGTTGGGGCAAAAATGGACCCAATATTAACACTTGATACAGGTCTGAACTTG[CG]ATTGTAATTAAATATTTGA
466413_B	C	C	N	TGCAGGATGGAATAATTTTGGTAAGAGAGTGAGTGCAAGACTTTTCAATTTTTTGGAA[AC]TGATCAAGGAAAACAGGGAGAGACAATACAAAAT
483965_A	C	C	N	TGCAGTATCCCCTAAT[CT]GCACCATCAGACTGTTAAACTTGCACCTGTAAATATTTTCTTGCACCTTTATTTTCACACCCAGCATGGGCAATAG
505842_B	A	A	N	TGCAGTCAAGTTTAGGAAATATGGCCCATACTAT[AG]AACTAGAACTTTAGAAAAATATAGACAGTTATCAATTATTTACTTTTAATATAGAATT
514551_A	A	G	N	TGCAGGACTAGCTATAATTATTCT[AG]TATGGATTGTATGATGAAATAAATGGTCATCCAATGTCTGTAGATGTTGCAGCATTATATAATACAGT
520054_B	T	T	A	TGCAGGTTGTCT[AT]TCTCTTGAAGATGCTGTCAAGGTCATATATCATAGATCGTCAATCTTATCAAAGGCAACAGGAGGGTCCATGTTTGTGGT
544186_B	C	C	N	TGCAGTCGGTATTAAACAGGACAATACATTAAGCATAAATCCCATTACAAAGTCTGATAAAGGCAAAGATGTATCATGTACCGTTA[CT]TGACGA
560239_A	G	T	N	TGCAGTCTATAATCAACCTTTTTCAATAAGTGTCAACAGAAGTATACAAGTATTACTGAGTGGTTTCTCAGCCAT[GT]ATAGGAATCTATGTCTG
619230_A	G	G	N	TGCAGTACAATTGCTTGACACTATGTACTAT[GT]GAATAAACAAGACATAATCTTAAATTATGAAATAATGAATGGTATTAGATACTTGATTAAA
625287_A	T	T	A	TGCAGGACCAGTTTCAGTCATAGTAGT[AT]ATTGCCCCCGGTTGTCTAAATGGGACGGGTGGCGTTCTTACTGGATTTGAAGGTGGACTCTCGAA
654454_B	A	A	N	TGCAGTACCAATATAAACAAATTTTAAGACTATATTCAAGATACATGCATTTAAATATGGAAAAGGCTAGCACCTTGATGTAAAGTAAC[AG]GTT
669087_B	T	T	G	TGCAGACAAAGATGGTCAATATCCAGATAGCACTAGATGTGTATGGCGAATATTTGGTCCAGTAGGAAC[GT]GTTTTTAAGATTCATTTCAACAC
677734_A	A	A	N	TGCAGAATTTTCTGTCGAAGAAAATAAACTC[AT]TTAAAAAAAATCAGTATTATTGGTCACCAGACGGGCGTTTCGTCTGCATTAGACTCAGTAA
706123_A	G	G	N	TGCAGTATATTAT[AG]CTTGAAGATATCCTTCAATTCATTCGAAATTTATAATTAACCTTTCACCAAAAGTCATTTAAACTTGGATTCTGGAGAC
757517_B	C	C	N	TGCAGATATTTGCTCTCAAAATGAAGAAGAACTCAAATGAAAAGTAACCAATTATTTATTTCAGTCAGTGGTACATGTCATATCGC[CT]GTATCG
811185_A	A	A	N	TGCAGATAAACTTCACATAAAGGTGAGA[AG]TCCTTGAATAATTAATGTTGTTAAGAGGTGTAAACAGATATCAAGGGATATTGATTCTTCAAGC
