# Supplementary material for: New diagnostic SNP molecular markers for the Mytilus species complex
Source: PLoS One. 2018 Jul 12;13(7):e0200654. doi: 10.1371/journal.pone.0200654 (PMC6042762; doi:10.1371/journal.pone.0200654)
Supplement: S5 Table — Genotypes of the 12 assays for 40 development individuals. (CSV) [file pone.0200654.s005.csv]

#Site	Individual_ID	IOA_Sample ID	RAD_E1	KASP_E1	RAD_E2	KASP_E2	RAD_E3	KASP_E3	RAD_G1	KASP_G1	RAD_G2	KASP_G2	RAD_G3	KASP_G3	RAD_G4	KASP_G4	RAD_T1	KASP_T1	RAD_T2	KASP_T2	RAD_T3	KASP_T3	RAD_T4	KASP_T4	RAD_T5	KASP_T5	Genotype
Bay of Piran	BP_01	SLO_01	-	AA	GG	GG	TT	TT	AA	AA	GG	GG	GG	GG	GG	GG	-	AA	TT	TT	CC	CC	-	CC	AA	AA	Mg
Bay of Piran	BP_02	SLO_02	AA	AA	GG	GG	TT	TT	AA	AA	GG	GG	GG	GG	GG	GG	AA	AA	TT	TT	CC	CC	CC	CC	AA	AA	Mg
Bay of Piran	BP_03	SLO_04	AA	AA	-	GG	TT	TT	AA	AA	-	GG	GG	GG	-	-	AA	AA	-	TT	-	CC	-	CC	AA	AA	Mg
Bay of Piran	BP_04	SLO_05	AA	AA	GG	GG	TT	TT	AA	AA	GG	GG	GG	GG	GG	GG	AA	AA	TT	TT	CC	CC	CC	CC	AA	AA	Mg
Bay of Piran	BP_05	SLO_08	AA	AA	GG	GG	AT	TT	AA	AA	GG	GG	GG	GG	GG	GG	AA	AA	TT	TT	CC	CC	CC	CC	AA	AA	Mg
Bay of Piran	BP_06	SLO_09	AA	AA	GG	GG	TT	TT	AA	AA	GG	GG	GG	GG	GG	GG	AA	AA	TT	TT	CC	CC	CC	CC	AA	AA	Mg
Bay of Piran	BP_07	SLO_12	AA	AA	GG	GG	TT	TT	AA	AA	GG	GG	GG	GG	GG	GG	AA	-	TT	TT	CC	CC	CC	CC	AA	AA	Mg
Bay of Piran	BP_08	SLO_13	-	AA	-	GG	TT	TT	AA	AA	-	GG	-	GG	-	GG	AA	AA	TT	TT	CC	CC	CC	CC	AA	AA	Mg
Bay of Piran	BP_09	SLO_14	AA	AA	GG	GG	TT	TT	-	AA	-	GG	GG	GG	GG	GG	AA	AA	-	TT	-	CC	-	CC	AA	AA	Mg
Bay of Piran	BP_10	SLO_15	AA	AA	-	GG	TT	TT	AA	AA	GG	GG	GG	GG	-	GG	AA	AA	TT	TT	CC	CC	CC	CC	AA	AA	Mg
Bay of Piran	BP_11	SLO_18	AA	AA	-	GG	TT	TT	-	AA	-	GG	GG	GG	GG	GG	AA	AA	TT	TT	CC	CC	CC	CC	AA	AA	Mg
Bay of Piran	BP_12	SLO_20	AA	AA	GG	GG	TT	TT	AA	AA	GG	GG	GG	GG	GG	GG	AA	AA	TT	TT	CC	CC	CC	CC	AA	AA	Mg
Bay of Piran	BP_13	SLO_21	AA	AA	GG	GG	TT	TT	AA	AA	GG	GG	-	GG	GG	GG	AA	AA	TT	TT	CC	CC	CC	CC	AA	AA	Mg
Bay of Piran	BP_14	SLO_24	AA	AA	GG	GG	TT	TT	AA	AA	GG	GG	GG	GG	GG	GG	AA	AA	TT	TT	CC	CC	CC	CC	AA	AA	Mg
Bay of Piran	BP_15	SLO_26	AA	AA	GG	GG	TT	TT	AA	AA	-	GG	GG	GG	GG	GG	AA	AA	TT	TT	CC	CC	CC	CC	AA	AA	Mg
Loch Ryan	LR_01	LR_12	GG	GG	TT	TT	AA	AA	CC	CC	TT	TT	AA	AA	CC	CC	AA	AA	TT	TT	CC	CC	CC	CC	AA	AA	Me
Loch Ryan	LR_02	LR_13	GG	GG	TT	TT	AA	AA	CC	CC	TT	TT	AA	AA	CC	CC	AA	AA	TT	TT	CC	CC	CC	CC	AA	AA	Me
Loch Ryan	LR_03	LR_14	GG	GG	TT	TT	AA	AA	-	CC	TT	TT	AA	AA	CC	CC	-	AA	TT	TT	CC	CC	CC	CC	AA	AA	Me
Loch Ryan	LR_04	LR_18	-	GG	TT	TT	AA	AA	CC	CC	TT	TT	AA	AA	CC	CC	AA	AA	-	TT	CC	CC	CC	CC	AA	AA	Me
Loch Ryan	LR_05	LR_20	GG	GG	TT	TT	-	AA	CC	CC	TT	TT	AA	AA	CC	CC	AA	AA	TT	TT	CC	CC	-	CC	AA	AA	Me
Loch Ryan	LR_06	LR_22	GG	GG	TT	TT	AA	AA	CC	CC	TT	TT	AA	AA	CC	CC	AA	AA	TT	TT	CC	CC	CC	CC	AA	AA	Me
Loch Ryan	LR_07	LR_23	GG	GG	TT	TT	AA	AA	CC	CC	TT	TT	AA	AA	CC	CC	AA	AA	TT	TT	CC	CC	CC	CC	AA	AA	Me
Loch Ryan	LR_08	LR_27	GG	GG	TT	TT	AA	AA	CC	CC	TT	TT	AA	AA	CC	CC	AA	AA	TT	TT	CC	CC	CC	CC	AA	AA	Me
Loch Ryan	LR_09	LR_30	GG	GG	TT	TT	-	AA	CC	CC	TT	TT	AA	AA	CC	CC	AA	AA	TT	TT	-	CC	CC	CC	AA	AA	Me
Loch Ryan	LR_10	LR_33	-	GG	TT	TT	AA	AA	CC	CC	-	TT	AA	AA	CC	CC	AA	AA	TT	TT	CC	CC	CC	CC	AA	AA	Me
Penn Cove	PC_01	PC_01	GG	GG	TT	TT	AA	AA	CC	CC	TT	TT	-	AA	CC	CC	AA	AA	-	TT	-	CC	CC	CC	AA	AA	Me
Penn Cove	PC_02	PC_04	AA	AA	GG	GG	TT	TT	CC	CC	TT	TT	AA	AA	CC	CC	-	GG	GG	GG	TT	TT	TT	TT	TT	TT	Mt
Penn Cove	PC_03	PC_05	-	AA	GG	GG	TT	TT	CC	CC	TT	TT	AA	AA	CC	CC	GG	GG	-	GG	-	TT	TT	TT	TT	TT	Mt
Penn Cove	PC_04	PC_06	AA	AA	GG	GG	TT	TT	CC	CC	TT	TT	AA	AA	CC	CC	GG	GG	GG	GG	TT	TT	TT	TT	TT	TT	Mt
Penn Cove	PC_05	PC_07	AA	AA	GG	GG	-	TT	CC	CC	-	TT	AA	AA	-	CC	GG	GG	GG	GG	TT	TT	TT	TT	TT	TT	Mt
Rascarrel Bay	RB_01	RB_06	-	GG	-	TT	-	AA	CC	CC	TT	TT	-	AA	CC	CC	AA	AA	-	TT	-	CC	-	CC	-	AA	Me
Rascarrel Bay	RB_02	RB_08	GG	GG	TT	TT	AA	AA	CC	CC	TT	TT	AA	AA	CC	CC	AA	AA	TT	TT	CC	CC	CC	CC	AA	AA	Me
Rascarrel Bay	RB_03	RB_13	GG	GG	TT	TT	AA	AA	CC	CC	TT	TT	AA	AA	CC	CC	AA	AA	-	TT	CC	CC	CC	CC	AA	AA	Me
Rascarrel Bay	RB_04	RB_17	GG	GG	TT	TT	-	AA	CC	CC	TT	TT	AA	AA	CC	CC	AA	AA	TT	TT	CC	CC	CC	CC	AA	AA	Me
Rascarrel Bay	RB_05	RB_20	GG	GG	TT	TT	AA	AA	CC	CC	TT	TT	AA	AA	CC	CC	AA	AA	TT	TT	-	CC	CC	CC	AA	AA	Me
Rascarrel Bay	RB_06	RB_21	GG	GG	TT	TT	AA	AA	CC	CC	TT	TT	AA	AA	CC	CC	AA	AA	TT	TT	CC	CC	CC	CC	AA	AA	Me
Rascarrel Bay	RB_07	RB_22	GG	GG	TT	TT	AA	AA	CC	CC	TT	TT	AA	AA	CC	CC	AA	AA	TT	TT	CC	CC	CC	CC	AA	AA	Me
Rascarrel Bay	RB_08	RB_23	GG	GG	TT	TT	AA	AA	CC	CC	TT	TT	AA	AA	CC	CC	AA	AA	TT	TT	CC	CC	CC	CC		AA	Me
Rascarrel Bay	RB_09	RB_26	GG	GG	-	TT	-	AA	CC	CC	TT	TT	AA	AA	CC	CC	AA	AA	TT	TT	CC	CC	CC	CC	AA	AA	Me
Rascarrel Bay	RB_10	RB_27	GG	GG	TT	TT	AA	AA	CC	CC	TT	TT	AA	AA	CC	CC	AA	AA	TT	TT	-	CC	CC	CC	AA	AA	Me
