# Supplementary material for: New diagnostic SNP molecular markers for the Mytilus species complex
Source: PLoS One. 2018 Jul 12;13(7):e0200654. doi: 10.1371/journal.pone.0200654 (PMC6042762; doi:10.1371/journal.pone.0200654)
Supplement: S6 Table — Genotypes results for the 12 KASP assays for all 278 samples. (CSV) [file pone.0200654.s006.csv]

#Site	Individual_ID	IOA_sample_ID	E1	E2	E3	G1	G2	G3	G4	T1	T2	T3	T4	T5	Genotype
Bay of Piran	BP_01	SLO_01	AA	GG	TT	AA	GG	GG	GG	AA	TT	CC	CC	AA	Mg
Bay of Piran	BP_02	SLO_02	AA	GG	TT	AA	GG	GG	GG	AA	TT	CC	CC	AA	Mg
Bay of Piran	BP_03	SLO_04	AA	GG	TT	AA	GG	GG	-	AA	TT	CC	CC	AA	Mg
Bay of Piran	BP_04	SLO_05	AA	GG	TT	AA	GG	GG	GG	AA	TT	CC	CC	AA	Mg
Bay of Piran	BP_05	SLO_08	AA	GG	TT	AA	GG	GG	GG	AA	TT	CC	CC	AA	Mg
Bay of Piran	BP_06	SLO_09	AA	GG	TT	AA	GG	GG	GG	AA	TT	CC	CC	AA	Mg
Bay of Piran	BP_07	SLO_12	AA	GG	TT	AA	GG	GG	GG	-	TT	CC	CC	AA	Mg
Bay of Piran	BP_08	SLO_13	AA	GG	TT	AA	GG	GG	GG	AA	TT	CC	CC	AA	Mg
Bay of Piran	BP_09	SLO_14	AA	GG	TT	AA	GG	GG	GG	AA	TT	CC	CC	AA	Mg
Bay of Piran	BP_10	SLO_15	AA	GG	TT	AA	GG	GG	GG	AA	TT	CC	CC	AA	Mg
Bay of Piran	BP_11	SLO_18	AA	GG	TT	AA	GG	GG	GG	AA	TT	CC	CC	AA	Mg
Bay of Piran	BP_12	SLO_20	AA	GG	TT	AA	GG	GG	GG	AA	TT	CC	CC	AA	Mg
Bay of Piran	BP_13	SLO_21	AA	GG	TT	AA	GG	GG	GG	AA	TT	CC	CC	AA	Mg
Bay of Piran	BP_14	SLO_24	AA	GG	TT	AA	GG	GG	GG	AA	TT	CC	CC	AA	Mg
Bay of Piran	BP_15	SLO_26	AA	GG	TT	AA	GG	GG	GG	AA	TT	CC	CC	AA	Mg
Bay of Piran	BP_16	SLO_03	AA	GG	TT	AA	GG	GG	GG	AA	TT	CC	CC	AA	Mg
Bay of Piran	BP_17	SLO_06	AA	GG	TT	AA	GG	GG	GG	AA	TT	CC	CC	AA	Mg
Bay of Piran	BP_18	SLO_07	AA	GG	TT	AA	GG	GG	GG	AA	TT	CC	CC	AA	Mg
Bay of Piran	BP_19	SLO_10	AA	GG	TT	AA	GG	GG	GG	AA	TT	CC	CC	AA	Mg
Bay of Piran	BP_20	SLO_11	AA	GG	TT	AA	GG	GG	GG	AA	TT	CC	CC	AA	Mg
Bay of Piran	BP_21	SLO_16	AA	GG	TT	AA	GG	GG	GG	AA	TT	CC	CC	AA	Mg
Bay of Piran	BP_22	SLO_17	AA	GG	TT	AA	GG	GG	GG	AA	TT	CC	CC	AA	Mg
Bay of Piran	BP_23	SLO_19	AA	GG	TT	AA	GG	GG	GG	AA	TT	CC	CC	AA	Mg
Bay of Piran	BP_24	SLO_22	AA	GG	TT	AA	GG	GG	GG	AA	TT	CC	CC	AA	Mg
Bay of Piran	BP_25	SLO_23	AA	GG	TT	AA	GG	GG	GG	AA	TT	CC	CC	AA	Mg
Bay of Piran	BP_26	SLO_25	AA	GG	TT	AA	GG	GG	GG	AA	-	CC	CC	AA	Mg
Bay of Piran	BP_27	SLO_27	AA	GG	TT	AA	GG	GG	GG	AA	TT	CC	CC	AA	Mg
Bay of Piran	BP_28	SLO_28	AA	GG	TT	AA	GG	GG	GG	AA	TT	CC	CC	AA	Mg
Bay of Piran	BP_29	SLO_29	AA	GG	TT	AA	GG	GG	GG	AA	TT	CC	CC	AA	Mg
Bay of Piran	BP_30	SLO_30	AA	GG	TT	AA	GG	GG	GG	AA	TT	CC	CC	AA	Mg
Bay of Piran	BP_31	SLO_31	AA	GG	TT	AA	GG	GG	GG	AA	TT	CC	CC	AA	Mg
Bay of Piran	BP_32	SLO_32	AA	GG	TT	AA	GG	GG	GG	AA	TT	CC	CC	AA	Mg
Bay of Piran	BP_33	SLO_33	AA	GG	TT	AA	GG	GG	GG	AA	TT	CC	CC	AA	Mg
Bay of Piran	BP_34	SLO_34	AA	GG	TT	AA	GG	GG	GG	-	TT	CC	CC	AA	Mg
Bay of Piran	BP_35	SLO_35	AA	GG	TT	AA	GG	GG	GG	AA	TT	CC	CC	AA	Mg
Bay of Piran	BP_36	SLO_36	AA	GG	TT	AA	GG	GG	GG	AA	TT	CC	CC	AA	Mg
Bay of Piran	BP_37	SLO_37	AA	GG	TT	AA	GG	GG	GG	AA	TT	CC	CC	AA	Mg
Bay of Piran	BP_38	SLO_38	AA	GG	TT	AA	GG	GG	GG	AA	TT	CC	CC	AA	Mg
Bay of Piran	BP_39	SLO_39	AA	GG	TT	AA	GG	GG	GG	AA	TT	CC	CC	AA	Mg
Bay of Piran	BP_40	SLO_40	AA	GG	TT	AA	GG	GG	GG	AA	TT	CC	CC	AA	Mg
Bay of Piran	BP_41	SLO_41	AA	GG	TT	AA	GG	GG	GG	AA	TT	CC	CC	AA	Mg
Bay of Piran	BP_42	SLO_42	AA	GG	TT	AA	GG	GG	GG	AA	TT	CC	CC	AA	Mg
Bay of Piran	BP_43	SLO_43	AA	GG	TT	AA	GG	GG	GG	AA	TT	CC	CC	AA	Mg
Bay of Piran	BP_44	SLO_44	AA	GG	TT	AA	GG	GG	GG	AA	TT	CC	CC	AA	Mg
Bay of Piran	BP_45	SLO_45	AA	GG	TT	AA	GG	GG	GG	AA	TT	CC	CC	AA	Mg
Bay of Piran	BP_46	SLO_46	AA	GG	TT	AA	GG	GG	GG	AA	TT	CC	CC	AA	Mg
Bay of Piran	BP_47	SLO_47	AA	GG	TT	AA	GG	GG	GG	-	TT	CC	CC	AA	Mg
Bay of Piran	BP_48	SLO_48	AA	GG	TT	AA	GG	GG	GG	AA	TT	CC	CC	AA	Mg
Bay of Piran	BP_49	SLO_49	AA	GG	TT	AA	GG	GG	GG	AA	TT	CC	CC	AA	Mg
Bay of Piran	BP_50	SLO_50	-	GG	TT	AA	GG	GG	GG	AA	TT	CC	CC	AA	Mg
Bras d'Or Lake	BDL_01	BDL_102	AA	GG	TT	CC	TT	AA	CC	GG	GG	TT	TT	TT	Mt
Bras d'Or Lake	BDL_02	BDL_103	AG	GG	TT	CC	TT	AA	GG	GG	GG	CT	TT	TT	Mt (MeMg)
Bras d'Or Lake	BDL_03	BDL_104	AA	GG	TT	CC	TT	AA	CC	GG	GG	TT	CT	TT	Mt
Bras d'Or Lake	BDL_04	BDL_106	AG	GG	TT	CC	TT	AA	GG	GG	GG	TT	TT	TT	Mt (MeMg)
Bras d'Or Lake	BDL_05	BDL_107	AG	GG	TT	CC	TT	AA	CC	GG	GG	TT	TT	TT	Mt (Me)
Bras d'Or Lake	BDL_06	BDL_109	AG	GT	TT	CC	TT	AA	CC	GG	GG	TT	TT	TT	Mt (Me)
Bras d'Or Lake	BDL_07	BDL_110	AA	GG	TT	CC	TT	AA	CC	GG	GG	TT	TT	TT	Mt
Bras d'Or Lake	BDL_08	BDL_111	AG	GG	TT	CC	TT	AA	CG	GG	GG	TT	TT	TT	Mt (MeMg)
Bras d'Or Lake	BDL_09	BDL_114	GG	GG	TT	CC	TT	AA	CG	AA	GG	TT	TT	TT	Mt (MeMg)
Bras d'Or Lake	BDL_10	BDL_115	AG	GG	TT	CC	TT	AA	CC	GG	GG	TT	TT	TT	Mt (Me)
Bras d'Or Lake	BDL_11	BDL_117	AA	GG	TT	CC	TT	AA	CG	GG	GG	TT	TT	TT	Mt (Mg)
Bras d'Or Lake	BDL_12	BDL_118	AA	GG	TT	CC	TT	AA	GG	GG	GG	TT	TT	TT	Mt (Mg)
Bras d'Or Lake	BDL_13	BDL_119	GG	GG	TT	CC	TT	AA	CC	GG	GG	TT	TT	TT	Mt (Me)
Bras d'Or Lake	BDL_14	BDL_120	AG	GG	TT	CC	TT	AA	GG	GG	GG	TT	TT	TT	Mt (MeMg)
Bras d'Or Lake	BDL_15	BDL_124	GG	GG	TT	CC	TT	AA	CG	GG	GG	TT	TT	TT	Mt (MeMg)
Bras d'Or Lake	BDL_16	BDL_126	AG	GG	TT	CC	TT	AA	GG	GG	GG	TT	TT	TT	Mt (MeMg)
Bras d'Or Lake	BDL_17	BDL_130	AA	GG	TT	CC	TT	AA	CG	GG	GG	TT	TT	TT	Mt (Mg)
Bras d'Or Lake	BDL_18	BDL_131	AG	GG	TT	CC	TT	AA	GG	GG	GG	TT	TT	TT	Mt (MeMg)
Bras d'Or Lake	BDL_19	BDL_132	AG	GG	TT	CC	TT	AA	CG	GG	GG	TT	TT	TT	Mt (MeMg)
Bras d'Or Lake	BDL_20	BDL_134	AA	GG	TT	CC	TT	AA	CC	GG	GG	TT	TT	TT	Mt
Bras d'Or Lake	BDL_21	BDL_101	AA	GG	TT	CC	TT	AA	GG	GG	GG	TT	TT	TT	Mt (Mg)
Bras d'Or Lake	BDL_22	BDL_105	AA	GG	TT	CC	TT	AA	CC	GG	GT	TT	TT	TT	Mt
Bras d'Or Lake	BDL_23	BDL_108	GG	GG	TT	CC	TT	AA	GG	GG	GT	TT	TT	TT	Mt (MeMg)
Bras d'Or Lake	BDL_24	BDL_112	GG	GG	TT	CC	TT	AA	GG	GG	GG	TT	TT	TT	Mt (MeMg)
Bras d'Or Lake	BDL_25	BDL_113	AA	GG	TT	CC	TT	AA	GG	GG	GT	TT	TT	TT	Mt (Mg)
Bras d'Or Lake	BDL_26	BDL_116	GG	GG	TT	CC	TT	AA	GG	GG	GT	TT	TT	TT	Mt (MeMg)
Bras d'Or Lake	BDL_27	BDL_121	GG	GG	TT	CC	TT	AA	GG	GG	GG	TT	TT	TT	Mt (MeMg)
Bras d'Or Lake	BDL_28	BDL_122	AA	GG	TT	CC	TT	AA	CG	GG	GG	TT	TT	TT	Mt (Mg)
Bras d'Or Lake	BDL_29	BDL_123	AA	GG	TT	CC	TT	AA	CC	GG	GG	TT	TT	TT	Mt
Bras d'Or Lake	BDL_30	BDL_125	AA	GG	TT	CC	TT	AA	CC	GG	GG	TT	TT	TT	Mt
Bras d'Or Lake	BDL_31	BDL_127	GG	GG	TT	CC	TT	AA	CC	GG	GG	TT	TT	TT	Mt (Me)
Bras d'Or Lake	BDL_32	BDL_128	AA	GG	TT	CC	TT	AA	CC	GG	GG	TT	TT	TT	Mt
Bras d'Or Lake	BDL_33	BDL_129	GG	GG	TT	CC	TT	AA	CG	GG	GG	TT	TT	TT	Mt (MeMg)
Bras d'Or Lake	BDL_34	BDL_133	GG	GG	TT	CC	TT	AA	GG	GG	GG	TT	TT	TT	Mt (MeMg)
Bras d'Or Lake	BDL_35	BDL_135	GG	GG	TT	CC	TT	AA	CG	GG	GG	TT	TT	TT	Mt (MeMg)
Bras d'Or Lake	BDL_36	BDL_136	AA	GG	TT	CC	TT	AA	CC	GG	GG	TT	TT	TT	Mt
Bras d'Or Lake	BDL_37	BDL_137	AA	GG	TT	CC	TT	AA	GG	GG	GT	TT	TT	TT	Mt (Mg)
Bras d'Or Lake	BDL_38	BDL_138	GG	GG	TT	CC	TT	AA	GG	GG	GG	TT	TT	TT	Mt (MeMg)
Bras d'Or Lake	BDL_39	BDL_139	GG	GG	TT	CC	TT	AA	GG	GG	GT	TT	TT	TT	Mt (MeMg)
Bras d'Or Lake	BDL_40	BDL_140	AA	GG	TT	CC	TT	AA	CG	GG	GG	TT	TT	TT	Mt (Mg)
Bras d'Or Lake	BDL_41	BDL_141	AA	GG	TT	CC	TT	AA	GG	GG	GG	TT	TT	TT	Mt (Mg)
Bras d'Or Lake	BDL_42	BDL_142	GG	GG	TT	CC	TT	AA	GG	GG	GG	TT	TT	TT	Mt (MeMg)
Bras d'Or Lake	BDL_43	BDL_143	AA	GG	TT	CC	TT	AA	CC	GG	GT	TT	TT	TT	Mt
Bras d'Or Lake	BDL_44	BDL_144	GG	GG	TT	CC	TT	AA	GG	GG	GG	TT	TT	TT	Mt (MeMg)
Bras d'Or Lake	BDL_45	BDL_145	GG	GG	TT	CC	TT	AA	GG	GG	GG	TT	TT	TT	Mt (MeMg)
Bras d'Or Lake	BDL_46	BDL_146	GG	GG	TT	CC	TT	AA	CG	GG	GT	TT	TT	TT	Mt (MeMg)
Bras d'Or Lake	BDL_47	BDL_147	AA	GG	TT	CC	TT	AA	CG	GG	GT	TT	TT	TT	Mt (Mg)
Bras d'Or Lake	BDL_48	BDL_148	AA	GG	TT	CC	TT	AA	CC	GG	GG	TT	TT	TT	Mt
Bras d'Or Lake	BDL_49	BDL_149	AA	GG	TT	CC	TT	AA	CC	GG	GG	TT	TT	TT	Mt
Bras d'Or Lake	BDL_50	BDL_150	GG	GG	TT	CC	TT	AA	CG	GG	GG	TT	TT	TT	Mt (MeMg)
Loch Etive	LET_01	LET_02	AA	GG	TT	CC	TT	AA	CC	GG	GG	TT	TT	TT	Mt
Loch Etive	LET_02	LET_03	AA	GG	TT	CC	TT	AA	GG	GG	GG	TT	TT	TT	Mt (Mg)
Loch Etive	LET_03	LET_04	AG	GG	AA	AC	TT	AA	CC	AG	GG	TT	TT	TT	Mt (MeMg)
Loch Etive	LET_04	LET_11	AA	GG	TT	CC	TT	AA	CC	GG	GG	TT	TT	TT	Mt
Loch Etive	LET_05	LET_17	AG	GG	TT	CC	TT	AA	CC	GG	GG	TT	TT	TT	Mt (Me)
Loch Etive	LET_06	LET_18	AA	GG	AT	CC	TT	AA	CC	GG	GG	CT	TT	TT	Mt (Me)
Loch Etive	LET_07	LET_20	AA	GG	TT	CC	TT	AA	CC	GG	GG	TT	TT	TT	Mt
Loch Etive	LET_08	LET_21	AA	GT	TT	CC	TT	AA	CC	AG	GG	TT	TT	TT	Mt (Me)
Loch Etive	LET_09	LET_23	AG	GG	TT	CC	TT	AA	CC	AG	GG	CT	TT	TT	Mt (Me)
Loch Etive	LET_10	LET_26	AA	GG	TT	CC	TT	AA	CC	AG	GG	TT	TT	TT	Mt
Loch Etive	LET_11	LET_31	AA	GG	TT	CC	TT	AA	CC	GG	GT	TT	CT	TT	Mt
Loch Etive	LET_12	LET_37	AG	GT	TT	CC	TT	AA	GG	GG	GG	TT	CT	TT	Mt (MeMg)
Loch Etive	LET_13	LET_40	AG	GT	AT	CC	TT	AA	CC	AG	GT	TT	CT	TT	Mt (Me)
Loch Etive	LET_14	LET_47	AA	GG	TT	CC	TT	AA	CG	GG	GG	TT	CT	TT	Mt (Mg)
Loch Etive	LET_15	LET_55	AG	GG	TT	CC	TT	AA	GG	AG	GG	CT	CT	TT	Mt (MeMg)
Loch Etive	LET_16	LET_62	AA	GG	TT	CC	TT	AA	CG	AG	GG	TT	CT	TT	Mt (Mg)
Loch Etive	LET_17	LET_65	AA	GG	AT	CC	TT	AA	CG	GG	GG	TT	TT	TT	Mt (MeMg)
Loch Etive	LET_18	LET_70	AG	GG	AT	CC	TT	AA	CC	GG	GT	CT	TT	TT	Mt (Me)
Loch Etive	LET_19	LET_76	AA	GG	TT	CC	TT	AA	CG	GG	GG	TT	TT	TT	Mt (Mg)
Loch Etive	LET_20	LET_78	AG	GG	TT	CC	TT	AG	CC	GG	GG	TT	TT	TT	Mt (MeMg)
Loch Ryan	LR_01	LR_12	GG	TT	AA	CC	TT	AA	CC	AA	TT	CC	CC	AA	Me
Loch Ryan	LR_02	LR_13	GG	TT	AA	CC	TT	-	CC	AA	TT	CC	CC	AA	Me
Loch Ryan	LR_03	LR_14	GG	TT	AA	-	-	AA	-	AA	TT	CC	CC	AA	Me
Loch Ryan	LR_04	LR_18	GG	TT	AA	CC	TT	AA	CC	AA	TT	CC	CC	AA	Me
Loch Ryan	LR_05	LR_20	GG	TT	AA	CC	TT	AA	CC	AA	TT	CC	CC	AA	Me
Loch Ryan	LR_06	LR_22	GG	TT	AA	CC	TT	AA	CC	AA	TT	CC	CC	AA	Me
Loch Ryan	LR_07	LR_23	GG	TT	AA	CC	TT	AA	CC	AA	TT	CC	CC	AA	Me
Loch Ryan	LR_08	LR_27	GG	TT	AA	CC	TT	AA	CC	AA	TT	CC	CC	AA	Me
Loch Ryan	LR_09	LR_30	GG	TT	AA	CC	TT	AA	CC	AA	TT	CC	CC	AA	Me
Loch Ryan	LR_10	LR_33	GG	TT	AA	CC	TT	AA	CC	AA	TT	CC	CC	AA	Me
Loch Ryan	LR_11	LR_01	GG	TT	AA	CC	TT	AA	CC	AA	TT	CC	CC	AA	Me
Loch Ryan	LR_12	LR_02	GG	TT	AA	CC	TT	AG	CC	AA	TT	CC	CC	AA	Me (Mg)
Loch Ryan	LR_13	LR_48	GG	TT	AA	CC	TT	AA	CC	AA	TT	CC	CC	AA	Me
Loch Ryan	LR_14	LR_04	GG	TT	AA	CC	TT	AA	CC	AA	TT	CC	CC	AA	Me
Loch Ryan	LR_15	LR_05	GG	TT	AA	CC	TT	AA	CC	AA	TT	CC	CC	AA	Me
Loch Ryan	LR_16	LR_06	GG	TT	AA	CC	TT	AA	CC	AA	TT	CC	CC	AA	Me
Loch Ryan	LR_17	LR_07	GG	TT	AA	CC	TT	AA	CC	AA	TT	CC	CC	AA	Me
Loch Ryan	LR_18	LR_08	GG	TT	AT	CC	TT	AA	CC	AA	TT	CC	CC	AA	Me
Loch Ryan	LR_19	LR_09	GG	TT	AA	CC	TT	AA	CC	AA	TT	CC	CC	AA	Me
Loch Ryan	LR_20	LR_10	GG	TT	AA	CC	TT	AA	CC	AA	TT	CC	CC	AA	Me
Loch Ryan	LR_21	LR_11	GG	TT	AA	CC	TT	AA	CC	AA	TT	CC	CC	AA	Me
Loch Ryan	LR_22	LR_15	GG	TT	AA	CC	TT	AA	CC	AA	TT	CC	CC	AA	Me
Loch Ryan	LR_23	LR_16	GG	TT	AA	CC	TT	AA	CC	AA	TT	CC	CC	AA	Me
Loch Ryan	LR_24	LR_17	GG	TT	AA	CC	TT	AA	CC	AA	TT	CC	CC	AA	Me
Loch Ryan	LR_25	LR_19	GG	TT	AA	CC	TT	AA	CC	AA	TT	CC	CC	AA	Me
Loch Ryan	LR_26	LR_21	GG	TT	AA	CC	TT	AA	CC	AA	TT	CC	CC	AA	Me
Loch Ryan	LR_27	LR_24	GG	TT	AA	CC	TT	AA	CC	AA	TT	CC	CC	AA	Me
Loch Ryan	LR_28	LR_25	GG	TT	AA	CC	TT	AA	CC	AA	TT	CC	CC	AA	Me
Loch Ryan	LR_29	LR_26	GG	TT	AA	CC	TT	AA	CC	AA	TT	CC	CC	AA	Me
Loch Ryan	LR_30	LR_28	GG	TT	AA	CC	TT	AA	CC	AA	TT	CC	CC	AA	Me
Loch Ryan	LR_31	LR_29	GG	TT	AA	CC	TT	AA	CC	AA	TT	CC	CC	AA	Me
Loch Ryan	LR_32	LR_31	GG	TT	AA	CC	TT	AA	CC	AA	TT	CC	CC	AA	Me
Loch Ryan	LR_33	LR_32	GG	TT	AT	CC	TT	AA	CC	AA	TT	CC	CC	AA	Me
Loch Ryan	LR_34	LR_34	GG	TT	AA	CC	TT	AA	CC	AA	TT	CC	CC	AA	Me
Loch Ryan	LR_35	LR_35	GG	TT	AA	CC	TT	AA	CC	AA	TT	CC	CC	AA	Me
Loch Ryan	LR_36	LR_36	GG	TT	AA	CC	TT	AA	CC	AA	TT	CC	CC	AA	Me
Loch Ryan	LR_37	LR_49	GG	TT	AA	CC	TT	AA	CC	AA	TT	CC	CC	AA	Me
Loch Ryan	LR_38	LR_38	GG	TT	AA	CC	TT	AA	CC	AA	TT	CC	CC	AA	Me
Loch Ryan	LR_39	LR_39	AG	GT	AA	CC	TT	AA	CC	AA	TT	CC	CC	AA	Me
Loch Ryan	LR_40	LR_50	GG	TT	AA	CC	TT	AA	CC	AA	TT	CC	CC	AA	Me
Loch Ryan	LR_41	LR_41	GG	TT	AA	CC	TT	AA	CC	AA	TT	CC	CC	AA	Me
Loch Ryan	LR_42	LR_42	GG	TT	AA	CC	TT	AA	CC	AA	TT	CC	CC	AA	Me
Loch Ryan	LR_43	LR_43	GG	TT	AA	CC	TT	AA	CC	AA	TT	CC	CC	AA	Me
Loch Ryan	LR_44	LR_44	AG	TT	AA	CC	TT	AA	CC	AA	TT	CC	CC	AA	Me
Loch Ryan	LR_45	LR_45	GG	GT	AA	CC	TT	AA	GC	AA	TT	CC	CC	AA	Me
Loch Ryan	LR_46	LR_46	GG	TT	AA	CC	TT	AA	CC	AA	TT	CC	CC	AA	Me
Loch Ryan	LR_47	LR_47	GG	TT	AA	CC	TT	AA	CC	AA	TT	CC	CC	AA	Me
Loch Ryan	LR_48	LR_03	GG	TT	AA	AC	TT	AG	CC	AA	TT	CC	CC	AA	Me (Mg)
Loch Ryan	LR_49	LR_37	GG	TT	AA	CC	TT	AA	CC	AA	TT	CC	CC	AA	Me
Loch Ryan	LR_50	LR_40	GG	TT	AA	CC	TT	AA	CC	AA	TT	CC	CC	AA	Me
Montrose	MON_01	MON_01	GG	TT	AA	CC	TT	AA	CC	AA	TT	CC	CC	AA	Me
Montrose	MON_02	MON_02	GG	TT	AA	CC	TT	AA	CC	AA	TT	CC	CC	AA	Me
Montrose	MON_03	MON_03	GG	GG	AA	AC	TT	AG	CC	AG	TT	CC	CC	AA	Me (MgMt)
Montrose	MON_04	MON_04	GG	TT	AA	CC	TT	AA	CC	AA	TT	CC	CC	AA	Me
Montrose	MON_05	MON_05	GG	TT	AA	CC	TT	AA	CC	AA	TT	CC	CC	AA	Me
Montrose	MON_06	MON_06	GG	GG	AA	AC	TT	GG	CG	AA	TT	CC	CC	AA	Me (Mg)
Montrose	MON_07	MON_07	GG	TT	AA	CC	TT	GG	CC	AA	TT	CC	CC	AA	Me (Mg)
Montrose	MON_08	MON_08	GG	TT	AA	CC	TT	AA	CC	AA	TT	CC	CC	AA	Me
Montrose	MON_09	MON_09	GG	TT	AA	CC	TT	AA	CC	AA	TT	CC	CC	AA	Me
Montrose	MON_10	MON_10	GG	TT	AA	CC	TT	AA	CC	AA	TT	CC	CC	AA	Me
Montrose	MON_11	MON_11	GG	TT	AA	CC	TT	AA	CC	AA	TT	CC	CC	AA	Me
Montrose	MON_12	MON_12	GG	TT	AA	CC	TT	AA	CC	AA	TT	CC	CC	AA	Me
Montrose	MON_13	MON_13	GG	TT	AA	CC	TT	AA	CC	AA	TT	CC	CC	AA	Me
Montrose	MON_14	MON_14	GG	TT	AA	CC	TT	AA	CC	AA	TT	CC	CC	AA	Me
Montrose	MON_15	MON_15	GG	TT	AA	CC	TT	AA	CC	AA	TT	CC	CC	AA	Me
Montrose	MON_16	MON_16	AG	TT	AT	CC	TT	AA	CC	AG	TT	CC	CC	AA	Me (Mt)
Montrose	MON_17	MON_17	GG	TT	AA	CC	TT	AA	CC	AA	TT	CC	CC	AA	Me
Montrose	MON_18	MON_18	GG	TT	AA	CC	TT	AA	CC	AA	TT	CC	CC	AA	Me
Montrose	MON_19	MON_19	GG	TT	AA	CC	TT	AA	CC	AA	TT	CC	CC	AA	Me
Montrose	MON_20	MON_20	GG	TT	AA	CC	TT	AA	CC	AA	TT	CC	CC	AA	Me
Montrose	MON_21	MON_21	GG	TT	AA	CC	TT	AA	CC	AA	TT	CC	CC	AA	Me
Montrose	MON_22	MON_22	GG	TT	AA	CC	TT	AA	CC	AA	TT	CC	CC	AA	Me
Montrose	MON_23	MON_23	GG	TT	AA	CC	TT	AA	CC	AA	TT	CC	CC	AA	Me
Montrose	MON_24	MON_24	GG	TT	AA	CC	TT	AA	CC	AA	TT	CC	CC	AA	Me
Montrose	MON_25	MON_25	GG	TT	AA	CC	TT	AA	CC	AG	TT	CC	CC	AA	Me (Mt)
Montrose	MON_26	MON_26	GG	TT	AT	CC	TT	AA	CC	AA	TT	CC	CC	AA	Me
Montrose	MON_27	MON_27	GG	TT	AA	CC	TT	AA	CC	AA	TT	CC	CC	AA	Me
Montrose	MON_28	MON_28	GG	GG	AA	CC	TT	AA	CC	AA	TT	CC	CC	AA	Me
Montrose	MON_29	MON_29	GG	TT	AT	CC	TT	AA	CC	AA	TT	CC	CC	AA	Me
Montrose	MON_30	MON_30	GG	TT	AA	CC	TT	AA	CC	AA	TT	CC	CC	AA	Me
Montrose	MON_31	MON_31	GG	TT	AA	CC	TT	AA	CC	AA	TT	CC	CC	AA	Me
Montrose	MON_32	MON_32	GG	TT	AA	CC	TT	AA	CC	AA	TT	CC	CC	AA	Me
Montrose	MON_33	MON_33	GG	TT	AA	CC	TT	AA	CC	AA	TT	CC	CC	AA	Me
Montrose	MON_34	MON_34	GG	TT	AA	CC	TT	AA	CC	AA	TT	CC	CC	AA	Me
Montrose	MON_35	MON_35	GG	TT	AA	CC	TT	AA	CC	AA	TT	CC	CC	AA	Me
Montrose	MON_36	MON_36	GG	TT	AA	CC	TT	AA	CC	AA	TT	CC	CC	AA	Me
Montrose	MON_37	MON_37	GG	TT	AA	CC	TT	AA	CC	AA	TT	CC	CC	AA	Me
Montrose	MON_38	MON_38	GG	TT	AA	CC	TT	AA	CC	AA	TT	CC	CC	AA	Me
Montrose	MON_39	MON_39	GG	TT	AA	CC	TT	AA	CC	AA	TT	CC	CC	AA	Me
Montrose	MON_40	MON_40	GG	TT	AT	CC	TT	AA	CC	AA	TT	CC	CC	AA	Me
Montrose	MON_41	MON_41	GG	TT	AA	CC	TT	AA	CC	AA	TT	CC	CC	AA	Me
Montrose	MON_42	MON_42	GG	TT	AA	CC	TT	AA	CC	AA	TT	CC	CC	AA	Me
Montrose	MON_43	MON_43	GG	TT	AA	CC	TT	AA	CC	AA	TT	CC	CC	AA	Me
Montrose	MON_44	MON_44	GG	TT	AA	CC	TT	AA	GG	AA	TT	CC	CC	AA	Me (Mg)
Montrose	MON_45	MON_45	GG	TT	AA	CC	TT	AA	CC	AA	TT	CC	CC	AA	Me
Montrose	MON_46	MON_46	GG	TT	AA	CC	TT	AA	CC	AA	TT	CC	CC	AA	Me
Montrose	MON_47	MON_47	GG	TT	AA	CC	TT	AA	CC	AA	TT	CC	CC	AA	Me
Montrose	MON_48	MON_48	GG	TT	AA	CC	TT	AA	CC	AA	TT	CC	CC	AA	Me
Montrose	MON_49	MON_49	GG	TT	AA	CC	TT	AA	CC	AA	TT	CC	CC	AA	Me
Montrose	MON_50	MON_50	GG	TT	AA	CC	TT	AA	CC	AA	TT	CC	CC	AA	Me
Penn Cove	PC_01	PC_01	GG	TT	-	CC	TT	AA	CC	AA	TT	CC	CC	AA	Me
Penn Cove	PC_02	PC_04	AA	GG	TT	CC	TT	AA	CC	GG	GG	TT	TT	TT	Mt
Penn Cove	PC_03	PC_05	AA	GG	TT	CC	TT	AA	CC	GG	GG	TT	TT	TT	Mt
Penn Cove	PC_04	PC_06	AA	GG	TT	CC	TT	AA	CC	GG	GG	TT	TT	TT	Mt
Penn Cove	PC_05	PC_07	AA	GG	TT	CC	TT	AA	CC	GG	GG	TT	TT	TT	Mt
Penn Cove	PC_06	PC_02	AA	GG	TT	CC	TT	AA	-	GG	GG	TT	TT	TT	Mt
Penn Cove	PC_07	PC_08	AA	GG	TT	CC	TT	AA	CC	GG	GG	TT	TT	TT	Mt
Penn Cove	PC_08	PC_03	AA	GG	TT	CC	TT	AA	CC	GG	GG	TT	TT	TT	Mt
Rascarrel Bay	RB_01	RB_06	GG	TT	AA	CC	TT	AA	CC	AA	TT	CC	CC	AA	Me
Rascarrel Bay	RB_02	RB_08	GG	TT	AA	CC	TT	AA	CC	AA	TT	CC	CC	AA	Me
Rascarrel Bay	RB_03	RB_13	GG	TT	AA	CC	TT	AA	CC	AA	TT	CC	CC	AA	Me
Rascarrel Bay	RB_04	RB_17	GG	TT	AA	CC	TT	AA	CC	AA	TT	CC	CC	AA	Me
Rascarrel Bay	RB_05	RB_20	GG	TT	AA	CC	TT	AA	CC	AA	TT	CC	CC	AA	Me
Rascarrel Bay	RB_06	RB_21	GG	TT	AA	CC	TT	AA	CC	AA	TT	CC	CC	AA	Me
Rascarrel Bay	RB_07	RB_22	GG	TT	AA	CC	TT	AA	CC	AA	TT	CC	CC	AA	Me
Rascarrel Bay	RB_08	RB_23	GG	TT	AA	CC	TT	AA	CC	AA	TT	CC	CC	AA	Me
Rascarrel Bay	RB_09	RB_26	GG	TT	AA	CC	TT	AA	CC	AA	TT	CC	CC	AA	Me
Rascarrel Bay	RB_10	RB_27	GG	TT	AA	CC	TT	AA	CC	AA	TT	CC	CC	AA	Me
Rascarrel Bay	RB_11	RB_01	GG	TT	AA	CC	TT	AA	CC	AA	TT	CC	CC	AA	Me
Rascarrel Bay	RB_12	RB_02	GG	TT	AA	CC	TT	AA	CC	AA	TT	CC	CC	AA	Me
Rascarrel Bay	RB_13	RB_03	GG	TT	AA	CC	TT	AA	CC	AA	TT	CC	CC	AA	Me
Rascarrel Bay	RB_14	RB_04	GG	TT	AA	CC	TT	AA	CC	AA	TT	CC	CC	AA	Me
Rascarrel Bay	RB_15	RB_05	GG	TT	AA	CC	TT	AA	CC	AA	TT	CC	CC	AA	Me
Rascarrel Bay	RB_16	RB_07	GG	TT	AA	CC	TT	AA	CC	AA	TT	CC	CC	AA	Me
Rascarrel Bay	RB_17	RB_09	GG	TT	AA	CC	TT	AA	CC	AA	TT	CC	CC	AA	Me
Rascarrel Bay	RB_18	RB_10	GG	TT	AA	CC	TT	AA	CC	AA	TT	CC	CC	AA	Me
Rascarrel Bay	RB_19	RB_11	GG	TT	AA	CC	TT	AA	CC	AA	TT	CC	CC	AA	Me
Rascarrel Bay	RB_20	RB_12	GG	TT	AA	CC	TT	AA	CC	AA	TT	CC	CC	AA	Me
Rascarrel Bay	RB_21	RB_14	GG	TT	AA	CC	TT	AA	CC	AA	TT	CC	CC	AA	Me
Rascarrel Bay	RB_22	RB_15	GG	TT	AA	CC	TT	AA	CC	AA	TT	CC	CC	AA	Me
Rascarrel Bay	RB_23	RB_16	GG	TT	AA	CC	TT	AA	CC	AA	TT	CC	CC	AA	Me
Rascarrel Bay	RB_24	RB_18	GG	TT	AA	CC	TT	AA	CC	AA	TT	CC	CC	AA	Me
Rascarrel Bay	RB_25	RB_19	GG	TT	AA	CC	TT	AA	CC	AA	TT	CC	CC	AA	Me
Rascarrel Bay	RB_26	RB_24	GG	TT	AA	CC	TT	AA	CC	AA	TT	CC	CC	AA	Me
Rascarrel Bay	RB_27	RB_25	GG	TT	AA	CC	TT	AA	CC	AA	TT	CC	CC	AA	Me
Rascarrel Bay	RB_28	RB_28	GG	TT	AA	CC	TT	AA	CC	AA	TT	CC	CC	AA	Me
Rascarrel Bay	RB_29	RB_29	GG	TT	AA	CC	TT	AA	CC	AA	TT	CC	CC	AA	Me
Rascarrel Bay	RB_30	RB_30	GG	TT	AA	CC	TT	AA	CC	AA	TT	CC	CC	AA	Me
Rascarrel Bay	RB_31	RB_31	GG	TT	AA	CC	TT	AA	CC	AA	TT	CC	CC	AA	Me
Rascarrel Bay	RB_32	RB_32	GG	TT	AA	CC	TT	AA	CC	AA	TT	CC	CC	AA	Me
Rascarrel Bay	RB_33	RB_33	GG	TT	AA	CC	TT	AA	CC	AA	TT	CC	CC	AA	Me
Rascarrel Bay	RB_34	RB_34	GG	TT	AA	CC	TT	AA	CC	AA	TT	CC	CC	AA	Me
Rascarrel Bay	RB_35	RB_35	GG	TT	AA	CC	TT	AA	CC	AA	TT	CC	CC	AA	Me
Rascarrel Bay	RB_36	RB_36	GG	TT	AA	CC	TT	AA	CC	AA	TT	CC	CC	AA	Me
Rascarrel Bay	RB_37	RB_37	GG	TT	AA	CC	TT	AA	CC	AA	TT	CC	CC	AA	Me
Rascarrel Bay	RB_38	RB_38	GG	TT	AA	CC	TT	AA	CC	AA	TT	CC	CC	AA	Me
Rascarrel Bay	RB_39	RB_39	GG	TT	AA	CC	TT	AA	CC	AA	TT	CC	CC	AA	Me
Rascarrel Bay	RB_40	RB_40	GG	TT	AA	CC	TT	AA	CC	AG	TT	CC	CC	AA	Me (Mt)
Rascarrel Bay	RB_41	RB_41	GG	TT	AT	CC	TT	AA	CC	AA	TT	CC	CC	AA	Me
Rascarrel Bay	RB_42	RB_42	GG	TT	AA	CC	TT	AA	CC	AA	TT	CC	CC	AA	Me
Rascarrel Bay	RB_43	RB_43	GG	TT	AA	CC	TT	AA	CC	AA	TT	CC	CC	AA	Me
Rascarrel Bay	RB_44	RB_44	GG	TT	AA	CC	TT	AA	CC	AA	TT	CC	CC	AA	Me
Rascarrel Bay	RB_45	RB_45	GG	TT	AA	CC	TT	AA	CC	AA	TT	CC	CC	AA	Me
Rascarrel Bay	RB_46	RB_46	GG	TT	AA	CC	TT	AA	CC	AA	TT	CC	CC	AA	Me
Rascarrel Bay	RB_47	RB_47	GG	TT	AA	CC	TT	AA	CC	AA	TT	CC	CC	AA	Me
Rascarrel Bay	RB_48	RB_48	GG	TT	AA	CC	TT	AA	CC	AA	TT	CC	CC	AA	Me
Rascarrel Bay	RB_49	RB_49	GG	TT	AA	CC	TT	AA	CC	AA	TT	CC	CC	AA	Me
Rascarrel Bay	RB_50	RB_50	GG	TT	AT	CC	TT	AA	CC	AA	TT	CC	CC	AA	Me
